# Supplementary material for: PolLimCrop, a global dataset of pollen limitation in crops
Source: Sci Data. 2023 Dec 15;10:905. doi: 10.1038/s41597-023-02797-6 (PMC10724254; doi:10.1038/s41597-023-02797-6)
Supplement: Supplementary file 1 — PolLimCrop_dataset [file 41597_2023_2797_MOESM1_ESM.zip]

Archive with 1 entries (1 files):
- 1PUB_PolLimCrop_dataset.csv
