# Supplementary material for: PolLimCrop, a global dataset of pollen limitation in crops
Source: Sci Data. 2023 Dec 15;10:905. doi: 10.1038/s41597-023-02797-6 (PMC10724254; doi:10.1038/s41597-023-02797-6)
Supplement: Supplementary file 1 — PolLimCrop_dataset [file 41597_2023_2797_MOESM1_ESM.zip › 1PUB_PolLimCrop_dataset.csv]

line;unicode;article_code;DOI_citation;species;crop_name;family;plant accession;crop part;continent;country;locality;"latitude;longitude";precision;year_of_the_experiment;scale;supplement_type;factors;FS_SUP_m;FS_SUP_sd;FS_SUP_n;FS_NAT_m;FS_NAT_sd;FS_NAT_n;SS_SUP_m;SS_SUP_sd;SS_SUP_n;SS_NAT_m;SS_NAT_sd;SS_NAT_n;SN_SUP_m;SN_SUP_sd;SN_SUP_n;SN_NAT_m;SN_NAT_sd;SN_NAT_n;FW_SUP_m;FW_SUP_sd;FW_SUP_n;FW…
1;1_Abd_2007_Jatrofa_NA_NA;Abdelgadir, 2015, [10.1080/14620316.2009.11512524];[10.1080/14620316.2009.11512524];Jatropha curcas ;Jatrofa;Euphorbiaceae;NA;S;Africa;South Africa;Pietermaritzburg;"-30.11666667; 30.68333333";YES;2007;plant;BH;NA;44.455;1.047950381;38;34.286;1.047950381;38;;;;;;;1.5;0.80137382;38;1.1;0.80137382;38;1.54;0.161325757;38;1.21;0.187;38;0.57;0.49315312;38;0.4;0.9246621;38;4.…
2;2_Ben_2011_Highbush blueberry_cv. 'Duke'_cultivar;Benjamin, 2014, [10.1603/EN13314];[10.1603/EN13314];Vaccinium corymbosum ;Highbush blueberry;Ericaceae;cv. 'Duke';F;North America;United States of America;New Jersey;"40.0583; -74.4057";NO;2011;inflor.;H;cultivar;;;;;;;;;;;;;;;;;;;0.72;1.019803903;104;0.52;0.979795897;96;;;;;;;;;;;;;;;;;;;;;;0.277777778;0.3254224;N
3;3_Ben_2011_Highbush blueberry_cv. 'Bluecrop'_cultivar;Benjamin, 2014, [10.1603/EN13314];[10.1603/EN13314];Vaccinium corymbosum ;Highbush blueberry;Ericaceae;cv. 'Bluecrop';F;North America;United States of America;New Jersey;"40.0583; -74.4057";NO;2011;inflor.;H;cultivar;;;;;;;;;;;;;;;;;;;0.97;1.019803903;104;0.69;0.979795897;96;;;;;;;;;;;;;;;;;;;;;;0.288659794;0.340604474;N
4;4_Ben_2012_Highbush blueberry_cv. 'Duke'_cultivar;Benjamin, 2014, [10.1603/EN13314];[10.1603/EN13314];Vaccinium corymbosum ;Highbush blueberry;Ericaceae;cv. 'Duke';F;North America;United States of America;New Jersey;"40.0583; -74.4057";NO;2012;inflor.;H;cultivar;;;;;;;;;;;;;;;;;;;0.56;0.824621125;68;0.44;0.81240384;66;;;;;;;;;;;;;;;;;;;;;;0.214285714;0.241162057;N
5;5_Ben_2012_Highbush blueberry_cv. 'Bluecrop'_cultivar;Benjamin, 2014, [10.1603/EN13314];[10.1603/EN13314];Vaccinium corymbosum ;Highbush blueberry;Ericaceae;cv. 'Bluecrop';F;North America;United States of America;New Jersey;"40.0583; -74.4057";NO;2012;inflor.;H;cultivar;;;;;;;;;;;;;;;;;;;0.64;0.98954535;68;0.51;0.974884609;66;;;;;;;;;;;;;;;;;;;;;;0.203125;0.227057451;N
6;6_Bos_2005_Passion fruit_NA_site;Bos, 2007, [10.1890/06-1763.1];[10.1890/06-1763.1];Passiflora edulis;Passion fruit;Passifloraceae;NA;F;South America;Brazil;Juazeiro;"-9.41055556; -40.50722222";YES;2005;plant;BH;site;28.5;12;16;6;6;16;;;;;;;;;;;;;;;;;;;;;;;;;0;0;12;;;;;;;;;;;;;0.789473684;1.558144618;N
7;7_Bos_2004_Cocoa_NA_site;Bos, 2007, [10.1890/06-1763.1];[10.1890/06-1763.1];Theobroma cacao ;Cocoa;Malvaceae;NA;S;Asia;Indonesia;Central Sulawesi;"-1.50666666; 120.0363889";YES;2004;plant;H;site;7.2;4.156921938;12;3.3;0.90066642;12;;;;;;;;;;;;;;;;;;;;;;;;;0;0;12;;;;;;;;;;;;;0.541666667;0.780158558;N
8;8_Cha_2000_Grapefruit_cv. 'Rouge La Toma'_cultivar;Chacoff, 2007, [10.2135/cropsci2006.09.0586];[10.2135/cropsci2006.09.0586];Citrus paradisi;Grapefruit;Rutaceae;cv. 'Rouge La Toma';F;South America;Argentina;Salta;"-23.470833; -64.405556";NO;2000;branch;BH;cultivar;3.5;0.096182119;11;7.8;0.09486833;10;;;;;;;4.44;3.196122651;2;2.78;2.355589098;3;;;;;;;;;;;;;1.6;9.618211892;11;;;;;;;;;;;;;0;-0.16…
9;9_Cha_2001_Grapefruit_cv. 'Rio Red'_cultivar;Chacoff, 2007, [10.2135/cropsci2006.09.0586];[10.2135/cropsci2006.09.0586];Citrus paradisi;Grapefruit;Rutaceae;cv. 'Rio Red';F;South America;Argentina;Salta;"-22.799444; -64.370278";NO;2001;branch;BH;cultivar;5.1;0.114;36;4.2;0.109489726;37;;;;;;;2.33;2.404163056;8;4.24;4.537973116;12;;;;;;;;;;;;;0.3;10.94897255;37;;;;3.24;2.890397896;6;;;;;;;0.17647…
10;10_Cha_2002_Grapefruit_cv. 'Foster Seedless'_cultivar;Chacoff, 2007, [10.2135/cropsci2006.09.0586];[10.2135/cropsci2006.09.0586];Citrus paradisi;Grapefruit;Rutaceae;cv. 'Foster Seedless';F;South America;Argentina;Salta;"-22.466667; -64.4";NO;2002;branch;BH;cultivar;3.2;0.10914669;33;2.1;0.110788086;34;;;;;;;2.23;2.02;4;2.46;2.043819953;3;;;;;;;;;;;;;2.7;10.91466903;33;;;;1.52;1.498165545;5;;;;…
11;11_Cha_2000_Grapefruit_NA_NA;Chacoff, 2008, [10.1098/rspb.2007.1547];[10.1098/rspb.2007.1547];Citrus paradisi;Grapefruit;Rutaceae;NA;F;South America;Argentina;Salta;"-23.36222222; -64.305";YES;2000;plant;H;NA;7.358;0.564567091;5;3.54;0.144775689;5;;;;;;;;;;;;;;;;;;;;;;;;;;;;;;;;;;;;;;;;0.518891003;0.73166143;N
12;12_Cus_2014_Cottonseed_NA_NA;Cusser, 2016, [10.1016/j.agee.2016.04.020];[10.1016/j.agee.2016.04.020];Gossypium hirsutum ;Cottonseed;Malvaceae;NA;S;North America;United States of America;Texas;"28.84777778; -96.89305556";NO;2014;flower;H;NA;;;;;;;;;;;;;;;;;;;;;;;;;6.308;1.179;120;5.336;0.825;120;;;;;;;;;;;;;4.7;0.786;120;0.154090044;0.16734236;N
13;13_For_2014_Cocoa_var. Trinitario-SG2 hybrid_NA;Forbes, 2018, [10.1002/eap.1491];[10.1002/eap.1491];Theobroma cacao ;Cocoa;Malvaceae;var. Trinitario-SG2 hybrid;S;Oceania;Australia;Mossman;"-16.366667; 145.350000";YES;2014;plant;H;NA;;;;;;;;;;;;;;;;;;;2810.90083;326.7268831;28;1551.38701;466.5939435;28;;;;;;;;;;;;;;;;;;;;;;0.448081913;0.594355636;N
14;14_Ful_2009_Lowbush blueberry_NA_site_time period;Fulton, 2015, [10.1890/ES15-00148.1];[10.1890/ES15-00148.1];Vaccinium angustifolium;Lowbush blueberry;Ericaceae;NA;F;North America;Canada;Neguac;"47.2550807; -65.1065238";NO;2009;plant;H;site_time period;52.1;31.204482;12;45.4333333;34.8045408;12;;;;;;;;;;;;;;;;;;;;;;;;;;;;;;;;;;;;;;;;0.127959054;0.136918899;N
15;15_Ful_2009_Lowbush blueberry_NA_site_time period;Fulton, 2015, [10.1890/ES15-00148.1];[10.1890/ES15-00148.1];Vaccinium angustifolium;Lowbush blueberry;Ericaceae;NA;F;North America;Canada;Neguac;"47.2550807; -65.1065238";NO;2009;plant;H;site_time period;49.9666667;14.3939288;28;45.5;16.6133672;28;27.9;16.9;28;41.2;21.9;27;;;;;;;;;;;;;;;;;;;;;;;;;;;;;;;;;;0.089392929;-0.148083888;N
16;16_Ful_2009_Lowbush blueberry_NA_site_time period;Fulton, 2015, [10.1890/ES15-00148.1];[10.1890/ES15-00148.1];Vaccinium angustifolium;Lowbush blueberry;Ericaceae;NA;F;North America;Canada;Neguac;"47.2550807; -65.1065238";NO;2009;plant;H;site_time period;54.2068966;15.5026879;12;47.4827586;22.5502805;12;;;;;;;;;;;;;;;;;;;;;;;;;;;;;;;;;;;;;;;;0.124045803;0.132441476;N
17;17_Ful_2009_Lowbush blueberry_NA_site_time period;Fulton, 2015, [10.1890/ES15-00148.1];[10.1890/ES15-00148.1];Vaccinium angustifolium;Lowbush blueberry;Ericaceae;NA;F;North America;Canada;Neguac;"47.2550807; -65.1065238";NO;2009;plant;H;site_time period;60.0666667;23.3333875;12;63.2;30.061931;12;33.8;19.8;20;26.3;14.8;20;;;;;;;;;;;;;;;;;;;;;;;;;;;;;;;;;;0;0.10002131;N
18;18_Ful_2009_Lowbush blueberry_NA_site_time period;Fulton, 2015, [10.1890/ES15-00148.1];[10.1890/ES15-00148.1];Vaccinium angustifolium;Lowbush blueberry;Ericaceae;NA;F;North America;Canada;Neguac;"47.2550807; -65.1065238";NO;2009;plant;H;site_time period;52.4827586;19.1237992;12;49.137931;24.302388;12;24.7;20;28;21.5;13.8;28;;;;;;;;;;;;;;;;;;;;;;;;;;;;;;;;;;0.063731932;0.102301877;N
19;19_Ful_2009_Lowbush blueberry_NA_site_time period;Fulton, 2015, [10.1890/ES15-00148.1];[10.1890/ES15-00148.1];Vaccinium angustifolium;Lowbush blueberry;Ericaceae;NA;F;North America;Canada;Neguac;"47.2550807; -65.1065238";NO;2009;plant;H;site_time period;53.7241379;23.3109733;29;49.5862069;21.0504906;29;31.9;16.5;30;41.9;16.9;27;;;;;;;;;;;;;;;;;;;;;;;;;;;;;;;;;;0.077021822;-0.096265065;N
20;20_Ful_2009_Lowbush blueberry_NA_site_time period;Fulton, 2015, [10.1890/ES15-00148.1];[10.1890/ES15-00148.1];Vaccinium angustifolium;Lowbush blueberry;Ericaceae;NA;F;North America;Canada;Neguac;"47.2550807; -65.1065238";NO;2009;plant;H;site_time period;59.5;21.8257563;11;41.9333333;30.0844267;11;24.5;17.5;17;25.8;19.4;16;;;;;;;;;;;;;;;;;;;;;;;;;;;;;;;;;;0.295238096;0.149096942;N
21;21_Ful_2009_Lowbush blueberry_NA_site_time period;Fulton, 2015, [10.1890/ES15-00148.1];[10.1890/ES15-00148.1];Vaccinium angustifolium;Lowbush blueberry;Ericaceae;NA;F;North America;Canada;Neguac;"47.2550807; -65.1065238";NO;2009;plant;H;site_time period;62.1;26.4076435;11;56.7666667;24.648806;11;27.8;17.1;29;23.6;12.5;26;;;;;;;;;;;;;;;;;;;;;;;;;;;;;;;;;;0.085882984;0.126792999;N
22;22_Ful_2009_Lowbush blueberry_NA_site_time period;Fulton, 2015, [10.1890/ES15-00148.1];[10.1890/ES15-00148.1];Vaccinium angustifolium;Lowbush blueberry;Ericaceae;NA;F;North America;Canada;Neguac;"47.2550807; -65.1065238";NO;2009;plant;H;site_time period;45.9666667;24.9932266;28;41.4;26.1600689;28;19.4;13.6;2;20.3;;1;;;;;;;;;;;;;;;;;;;;;;;;;;;;;;;;;;0.099347354;0.029643898;N
23;23_Ful_2009_Lowbush blueberry_NA_site_time period;Fulton, 2015, [10.1890/ES15-00148.1];[10.1890/ES15-00148.1];Vaccinium angustifolium;Lowbush blueberry;Ericaceae;NA;F;North America;Canada;Neguac;"47.2550807; -65.1065238";NO;2009;plant;H;site_time period;50;22.4661361;12;38.6785714;23.1156513;12;26.7;20.8;26;34.5;20.4;23;;;;;;;;;;;;;;;;;;;;;;;;;;;;;;;;;;0.226428572;0.000220755;N
24;24_Ful_2009_Lowbush blueberry_NA_site_time period;Fulton, 2015, [10.1890/ES15-00148.1];[10.1890/ES15-00148.1];Vaccinium angustifolium;Lowbush blueberry;Ericaceae;NA;F;North America;Canada;St.Stephen;"45.1865398; -67.3262076";NO;2009;plant;H;site_time period;47.6333333;20.1981278;30;40.7666667;21.6264259;30;;;;;;;;;;;;;;;;;;;;;;;;;;;;;;;;;;;;;;;;0.144156752;0.155668041;N
25;25_Ful_2009_Lowbush blueberry_NA_site_time period;Fulton, 2015, [10.1890/ES15-00148.1];[10.1890/ES15-00148.1];Vaccinium angustifolium;Lowbush blueberry;Ericaceae;NA;F;North America;Canada;St.Stephen;"45.1865398; -67.3262076";NO;2009;plant;H;site_time period;50.4333333;22.398712;30;43.2333333;22.6055888;30;;;;;;;;;;;;;;;;;;;;;;;;;;;;;;;;;;;;;;;;0.142762723;0.15404053;N
26;26_Ful_2009_Lowbush blueberry_NA_site_time period;Fulton, 2015, [10.1890/ES15-00148.1];[10.1890/ES15-00148.1];Vaccinium angustifolium;Lowbush blueberry;Ericaceae;NA;F;North America;Canada;St.Stephen;"45.1865398; -67.3262076";NO;2009;plant;H;site_time period;61.6;18.2698626;12;49.3666667;24.4594594;12;20.4;16.2;67;25;17.7;59;;;;;;;;;;;;;;;;;;;;;;;;;;;;;;;;;;0.198593073;0.009022757;N
27;27_Ful_2009_Lowbush blueberry_NA_site_time period;Fulton, 2015, [10.1890/ES15-00148.1];[10.1890/ES15-00148.1];Vaccinium angustifolium;Lowbush blueberry;Ericaceae;NA;F;North America;Canada;St.Stephen;"45.1865398; -67.3262076";NO;2009;plant;H;site_time period;44.6071429;31.4080486;30;38.1785714;34.3681221;30;;;;;;;;;;;;;;;;;;;;;;;;;;;;;;;;;;;;;;;;0.144115294;0.155619601;N
28;28_Ful_2009_Lowbush blueberry_NA_site_time period;Fulton, 2015, [10.1890/ES15-00148.1];[10.1890/ES15-00148.1];Vaccinium angustifolium;Lowbush blueberry;Ericaceae;NA;F;North America;Canada;St.Stephen;"45.1865398; -67.3262076";NO;2009;plant;H;site_time period;53.3793103;24.34193;29;45.7586207;23.5473007;29;25.4;13.8;20;35.6;17.2;20;;;;;;;;;;;;;;;;;;;;;;;;;;;;;;;;;;0.142764857;-0.091776723;N
29;29_Ful_2009_Lowbush blueberry_NA_site_time period;Fulton, 2015, [10.1890/ES15-00148.1];[10.1890/ES15-00148.1];Vaccinium angustifolium;Lowbush blueberry;Ericaceae;NA;F;North America;Canada;St.Stephen;"45.1865398; -67.3262076";NO;2009;plant;H;site_time period;53.037037;18.1499767;27;50.5555556;22.0302822;27;;;;;;;;;;;;;;;;;;;;;;;;;;;;;;;;;;;;;;;;0.046787708;0.047917638;N
30;30_Ful_2009_Lowbush blueberry_NA_site_time period;Fulton, 2015, [10.1890/ES15-00148.1];[10.1890/ES15-00148.1];Vaccinium angustifolium;Lowbush blueberry;Ericaceae;NA;F;North America;Canada;St.Stephen;"45.1865398; -67.3262076";NO;2009;plant;H;site_time period;48.4666667;22.5567993;30;44.9666667;23.5862077;30;;;;;;;;;;;;;;;;;;;;;;;;;;;;;;;;;;;;;;;;0.07221458;0.074954802;N
31;31_Ful_2009_Lowbush blueberry_NA_site_time period;Fulton, 2015, [10.1890/ES15-00148.1];[10.1890/ES15-00148.1];Vaccinium angustifolium;Lowbush blueberry;Ericaceae;NA;F;North America;Canada;St.Stephen;"45.1865398; -67.3262076";NO;2009;plant;H;site_time period;52.4666667;26.493424;12;54.6333333;21.4269372;12;;;;;;;;;;;;;;;;;;;;;;;;;;;;;;;;;;;;;;;;0;-0.040466149;N
32;32_Ful_2009_Lowbush blueberry_NA_site_time period;Fulton, 2015, [10.1890/ES15-00148.1];[10.1890/ES15-00148.1];Vaccinium angustifolium;Lowbush blueberry;Ericaceae;NA;F;North America;Canada;St.Stephen;"45.1865398; -67.3262076";NO;2009;plant;H;site_time period;54.0666667;28.8616081;12;48.9666667;26.5478413;12;;;;;;;;;;;;;;;;;;;;;;;;;;;;;;;;;;;;;;;;0.09432799;0.099078058;N
33;33_Ful_2009_Lowbush blueberry_NA_site_time period;Fulton, 2015, [10.1890/ES15-00148.1];[10.1890/ES15-00148.1];Vaccinium angustifolium;Lowbush blueberry;Ericaceae;NA;F;North America;Canada;St.Stephen;"45.1865398; -67.3262076";NO;2009;plant;H;site_time period;50.8666667;22.6414744;12;46.8333333;19.5254302;12;;;;;;;;;;;;;;;;;;;;;;;;;;;;;;;;;;;;;;;;0.079292269;0.082612631;N
34;34_Ful_2010_Lowbush blueberry_NA_site_time period;Fulton, 2015, [10.1890/ES15-00148.1];[10.1890/ES15-00148.1];Vaccinium angustifolium;Lowbush blueberry;Ericaceae;NA;F;North America;Canada;Neguac;"47.2550807; -65.1065238";NO;2010;plant;H;site_time period;67.5;25.7287718;12;62.25;28.2278339;12;;;;;;;;;;;;;;;;;;;;;;;;;;;;;;;;;;;;;;;;0.077777778;0.080969063;N
35;35_Ful_2010_Lowbush blueberry_NA_site_time period;Fulton, 2015, [10.1890/ES15-00148.1];[10.1890/ES15-00148.1];Vaccinium angustifolium;Lowbush blueberry;Ericaceae;NA;F;North America;Canada;Neguac;"47.2550807; -65.1065238";NO;2010;plant;H;site_time period;61.1666667;23.6347689;30;58.9166667;24.8810735;30;;;;;;;;;;;;;;;;;;;;;;;;;;;;;;;;;;;;;;;;0.036784741;0.037478363;N
36;36_Ful_2010_Lowbush blueberry_NA_site_time period;Fulton, 2015, [10.1890/ES15-00148.1];[10.1890/ES15-00148.1];Vaccinium angustifolium;Lowbush blueberry;Ericaceae;NA;F;North America;Canada;Neguac;"47.2550807; -65.1065238";NO;2010;plant;H;site_time period;54.3333333;19.5718834;30;50.6666667;27.6688339;30;;;;;;;;;;;;;;;;;;;;;;;;;;;;;;;;;;;;;;;;0.067484661;0.069869679;N
37;37_Ful_2010_Lowbush blueberry_NA_site_time period;Fulton, 2015, [10.1890/ES15-00148.1];[10.1890/ES15-00148.1];Vaccinium angustifolium;Lowbush blueberry;Ericaceae;NA;F;North America;Canada;Neguac;"47.2550807; -65.1065238";NO;2010;plant;H;site_time period;46.4;25.5221037;10;33.2;25.4331367;10;;;;;;;;;;;;;;;;;;;;;;;;;;;;;;;;;;;;;;;;0.284482759;0.334749583;N
38;38_Ful_2010_Lowbush blueberry_NA_site_time period;Fulton, 2015, [10.1890/ES15-00148.1];[10.1890/ES15-00148.1];Vaccinium angustifolium;Lowbush blueberry;Ericaceae;NA;F;North America;Canada;St.Stephen;"45.1865398; -67.3262076";NO;2010;plant;H;site_time period;59.1428571;22.8970551;28;51.4285714;28.7459222;28;25.7;16.8;32;28.9;17.9;27;;;;;;;;;;;;;;;;;;;;;;;;;;;;;;;;;;0.130434782;0.011205669;N
39;39_Ful_2010_Lowbush blueberry_NA_site_time period;Fulton, 2015, [10.1890/ES15-00148.1];[10.1890/ES15-00148.1];Vaccinium angustifolium;Lowbush blueberry;Ericaceae;NA;F;North America;Canada;Neguac;"47.2550807; -65.1065238";NO;2010;plant;H;site_time period;53.1666667;24.6496665;12;42.6666667;23.3982323;12;36.7;19.9;20;53;13.2;65;;;;;;;;;;;;;;;;;;;;;;;;;;;;;;;;;;0.197492163;-0.07375075;N
40;40_Ful_2010_Lowbush blueberry_NA_site_time period;Fulton, 2015, [10.1890/ES15-00148.1];[10.1890/ES15-00148.1];Vaccinium angustifolium;Lowbush blueberry;Ericaceae;NA;F;North America;Canada;Neguac;"47.2550807; -65.1065238";NO;2010;plant;H;site_time period;64;24.9180475;12;49.0833333;23.6583959;12;29.1;19.4;16;20.2;7.3;63;;;;;;;;;;;;;;;;;;;;;;;;;;;;;;;;;;0.233072917;0.31520956;N
41;41_Ful_2010_Lowbush blueberry_NA_site_time period;Fulton, 2015, [10.1890/ES15-00148.1];[10.1890/ES15-00148.1];Vaccinium angustifolium;Lowbush blueberry;Ericaceae;NA;F;North America;Canada;Neguac;"47.2550807; -65.1065238";NO;2010;plant;H;site_time period;62.4166667;17.6861528;30;71;22.5288831;30;38.7;19.7;27;56.7;19.2;66;;;;;;;;;;;;;;;;;;;;;;;;;;;;;;;;;;0;-0.255391077;N
42;42_Ful_2010_Lowbush blueberry_NA_site_time period;Fulton, 2015, [10.1890/ES15-00148.1];[10.1890/ES15-00148.1];Vaccinium angustifolium;Lowbush blueberry;Ericaceae;NA;F;North America;Canada;St.Stephen;"45.1865398; -67.3262076";NO;2010;plant;H;site_time period;68.9285714;29.6372002;11;67.1428571;29.994848;11;30.8;17.7;32;33.5;18.2;29;;;;;;;;;;;;;;;;;;;;;;;;;;;;;;;;;;0.025906736;-0.028891261;N
43;43_Ful_2010_Lowbush blueberry_NA_site_time period;Fulton, 2015, [10.1890/ES15-00148.1];[10.1890/ES15-00148.1];Vaccinium angustifolium;Lowbush blueberry;Ericaceae;NA;F;North America;Canada;Neguac;"47.2550807; -65.1065238";NO;2010;plant;H;site_time period;;;;;;;34.8;17.8;36;27.2;9.2;65;;;;;;;;;;;;;;;;;;;;;;;;;;;;;;;;;;0.218390805;0.246400413;N
44;44_Ful_2010_Lowbush blueberry_NA_site_time period;Fulton, 2015, [10.1890/ES15-00148.1];[10.1890/ES15-00148.1];Vaccinium angustifolium;Lowbush blueberry;Ericaceae;NA;F;North America;Canada;Neguac;"47.2550807; -65.1065238";NO;2010;plant;H;site_time period;;;;;;;62;24.2;14;50.1;16.5;70;;;;;;;;;;;;;;;;;;;;;;;;;;;;;;;;;;0.191935484;0.213113377;N
45;45_Ful_2010_Lowbush blueberry_NA_site_time period;Fulton, 2015, [10.1890/ES15-00148.1];[10.1890/ES15-00148.1];Vaccinium angustifolium;Lowbush blueberry;Ericaceae;NA;F;North America;Canada;Neguac;"47.2550807; -65.1065238";NO;2010;plant;H;site_time period;54.1666667;14.5817965;12;43.1666667;18.2530612;12;64;22.9;12;55;16;72;;;;;;;;;;;;;;;;;;;;;;;;;;;;;;;;;;0.203076923;0.189273509;N
46;46_Ful_2010_Lowbush blueberry_NA_site_time period;Fulton, 2015, [10.1890/ES15-00148.1];[10.1890/ES15-00148.1];Vaccinium angustifolium;Lowbush blueberry;Ericaceae;NA;F;North America;Canada;St.Stephen;"45.1865398; -67.3262076";NO;2010;plant;H;site_time period;82.7666667;20.1146427;30;89.2;14.7914234;30;35.6;19;52;40.4;19.7;52;;;;;;;;;;;;;;;;;;;;;;;;;;;;;;;;;;0;-0.100669891;N
47;47_Ful_2010_Lowbush blueberry_NA_site_time period;Fulton, 2015, [10.1890/ES15-00148.1];[10.1890/ES15-00148.1];Vaccinium angustifolium;Lowbush blueberry;Ericaceae;NA;F;North America;Canada;Neguac;"47.2550807; -65.1065238";NO;2010;plant;H;site_time period;46.2727273;21.3008749;12;51.1818182;23.0274869;12;48.8;30.2;14;36.9;17.8;64;;;;;;;;;;;;;;;;;;;;;;;;;;;;;;;;;;0;0.089343575;N
48;48_Ful_2010_Lowbush blueberry_NA_site_time period;Fulton, 2015, [10.1890/ES15-00148.1];[10.1890/ES15-00148.1];Vaccinium angustifolium;Lowbush blueberry;Ericaceae;NA;F;North America;Canada;Neguac;"47.2550807; -65.1065238";NO;2010;plant;H;site_time period;;;;;;;51.7;25.2;14;44.3;18.4;63;;;;;;;;;;;;;;;;;;;;;;;;;;;;;;;;;;0.448081913;0.154473104;N
49;49_Ful_2010_Lowbush blueberry_NA_site_time period;Fulton, 2015, [10.1890/ES15-00148.1];[10.1890/ES15-00148.1];Vaccinium angustifolium;Lowbush blueberry;Ericaceae;NA;F;North America;Canada;Neguac;"47.2550807; -65.1065238";NO;2010;plant;H;site_time period;51.5;19.660451;30;57.9166667;25.3487174;30;;;;;;;;;;;;;;;;;;;;;;;;;;;;;;;;;;;;;;;;0;-0.117423389;N
50;50_Ful_2010_Lowbush blueberry_NA_site_time period;Fulton, 2015, [10.1890/ES15-00148.1];[10.1890/ES15-00148.1];Vaccinium angustifolium;Lowbush blueberry;Ericaceae;NA;F;North America;Canada;Neguac;"47.2550807; -65.1065238";NO;2010;plant;H;site_time period;;;;;;;43.6;26.3;12;54.4;18.9;67;;;;;;;;;;;;;;;;;;;;;;;;;;;;;;;;;;0.448081913;-0.221307004;N
51;51_Ful_2010_Lowbush blueberry_NA_site_time period;Fulton, 2015, [10.1890/ES15-00148.1];[10.1890/ES15-00148.1];Vaccinium angustifolium;Lowbush blueberry;Ericaceae;NA;F;North America;Canada;Neguac;"47.2550807; -65.1065238";NO;2010;plant;H;site_time period;50;20.0753128;11;46.2727273;18.2213661;11;62.2;21.7;11;30.9;17.5;67;;;;;;;;;;;;;;;;;;;;;;;;;;;;;;;;;;0.074545454;0.388534538;N
52;52_Ful_2010_Lowbush blueberry_NA_site_time period;Fulton, 2015, [10.1890/ES15-00148.1];[10.1890/ES15-00148.1];Vaccinium angustifolium;Lowbush blueberry;Ericaceae;NA;F;North America;Canada;Neguac;"47.2550807; -65.1065238";NO;2010;plant;H;site_time period;47.2727273;18.4017483;28;37.7272727;26.2035934;28;;;;;;;;;;;;;;;;;;;;;;;;;;;;;;;;;;;;;;;;0.201923078;0.225550293;N
53;53_Ful_2010_Lowbush blueberry_NA_site_time period;Fulton, 2015, [10.1890/ES15-00148.1];[10.1890/ES15-00148.1];Vaccinium angustifolium;Lowbush blueberry;Ericaceae;NA;F;North America;Canada;Neguac;"47.2550807; -65.1065238";NO;2010;plant;H;site_time period;;;;;;;77.2;20.1;11;31.9;18;63;;;;;;;;;;;;;;;;;;;;;;;;;;;;;;;;;;0.448081913;0.883793447;N
54;54_Ful_2010_Lowbush blueberry_NA_site_time period;Fulton, 2015, [10.1890/ES15-00148.1];[10.1890/ES15-00148.1];Vaccinium angustifolium;Lowbush blueberry;Ericaceae;NA;F;North America;Canada;Neguac;"47.2550807; -65.1065238";NO;2010;plant;H;site_time period;58.4166667;22.325417;12;74.8333333;21.360364;12;42.8;27.9;27;31.8;15.2;60;;;;;;;;;;;;;;;;;;;;;;;;;;;;;;;;;;0;0.024704816;N
55;55_Ful_2010_Lowbush blueberry_NA_site_time period;Fulton, 2015, [10.1890/ES15-00148.1];[10.1890/ES15-00148.1];Vaccinium angustifolium;Lowbush blueberry;Ericaceae;NA;F;North America;Canada;Neguac;"47.2550807; -65.1065238";NO;2010;plant;H;site_time period;60.9;21.3049646;12;56.8;28.233201;12;47;32.2;23;37.6;16;69;;;;;;;;;;;;;;;;;;;;;;;;;;;;;;;;;;0.067323481;0.1464202;N
56;56_Ful_2010_Lowbush blueberry_NA_site_time period;Fulton, 2015, [10.1890/ES15-00148.1];[10.1890/ES15-00148.1];Vaccinium angustifolium;Lowbush blueberry;Ericaceae;NA;F;North America;Canada;St.Stephen;"45.1865398; -67.3262076";NO;2010;plant;H;site_time period;;;;;;;25.8;17.9;38;34.2;21.9;29;;;;;;;;;;;;;;;;;;;;;;;;;;;;;;;;;;0.448081913;-0.281851152;N
57;57_Ful_2010_Lowbush blueberry_NA_site_time period;Fulton, 2015, [10.1890/ES15-00148.1];[10.1890/ES15-00148.1];Vaccinium angustifolium;Lowbush blueberry;Ericaceae;NA;F;North America;Canada;Neguac;"47.2550807; -65.1065238";NO;2010;plant;H;site_time period;60.25;29.3791672;29;50.25;33.9353558;29;46.5;20.4;35;24.5;11.8;71;;;;;;;;;;;;;;;;;;;;;;;;;;;;;;;;;;0.165975104;0.41113561;N
58;58_Ful_2010_Lowbush blueberry_NA_site_time period;Fulton, 2015, [10.1890/ES15-00148.1];[10.1890/ES15-00148.1];Vaccinium angustifolium;Lowbush blueberry;Ericaceae;NA;F;North America;Canada;Neguac;"47.2550807; -65.1065238";NO;2010;plant;H;site_time period;47.75;22.0211675;12;39.9166667;22.4518002;12;26.1;19.3;36;26.4;12.2;66;;;;;;;;;;;;;;;;;;;;;;;;;;;;;;;;;;0.164048865;0.083878211;N
59;59_Ful_2010_Lowbush blueberry_NA_site_time period;Fulton, 2015, [10.1890/ES15-00148.1];[10.1890/ES15-00148.1];Vaccinium angustifolium;Lowbush blueberry;Ericaceae;NA;F;North America;Canada;Neguac;"47.2550807; -65.1065238";NO;2010;plant;H;site_time period;59.9166667;24.2138224;30;64.5833333;23.953619;30;34.7;18.4;35;28.3;15.1;72;;;;;;;;;;;;;;;;;;;;;;;;;;;;;;;;;;0;0.064438106;N
60;60_Ful_2010_Lowbush blueberry_NA_site_time period;Fulton, 2015, [10.1890/ES15-00148.1];[10.1890/ES15-00148.1];Vaccinium angustifolium;Lowbush blueberry;Ericaceae;NA;F;North America;Canada;St.Stephen;"45.1865398; -67.3262076";NO;2010;plant;H;site_time period;;;;;;;45.3;29.2;16;39.6;24.6;19;;;;;;;;;;;;;;;;;;;;;;;;;;;;;;;;;;0.448081913;0.134477914;N
61;61_Ful_2010_Lowbush blueberry_NA_site_time period;Fulton, 2015, [10.1890/ES15-00148.1];[10.1890/ES15-00148.1];Vaccinium angustifolium;Lowbush blueberry;Ericaceae;NA;F;North America;Canada;St.Stephen;"45.1865398; -67.3262076";NO;2010;plant;H;site_time period;51.6956522;24.1160731;23;40.7391304;31.7464635;23;35.3;22.1;26;35.8;21.5;17;;;;;;;;;;;;;;;;;;;;;;;;;;;;;;;;;;0.21194281;0.112059843;N
62;62_Ful_2010_Lowbush blueberry_NA_site_time period;Fulton, 2015, [10.1890/ES15-00148.1];[10.1890/ES15-00148.1];Vaccinium angustifolium;Lowbush blueberry;Ericaceae;NA;F;North America;Canada;Neguac;"47.2550807; -65.1065238";NO;2010;plant;H;site_time period;69.8181818;15.1062901;11;67.9090909;18.450425;11;35.5;20.9;12;47.4;17.8;66;;;;;;;;;;;;;;;;;;;;;;;;;;;;;;;;;;0.02734375;-0.130682492;N
63;63_Ful_2010_Lowbush blueberry_NA_site_time period;Fulton, 2015, [10.1890/ES15-00148.1];[10.1890/ES15-00148.1];Vaccinium angustifolium;Lowbush blueberry;Ericaceae;NA;F;North America;Canada;Neguac;"47.2550807; -65.1065238";NO;2010;plant;H;site_time period;54.5833333;24.7439922;12;63.75;25.9293913;12;;;;;;;;;;;;;;;;;;;;;;;;;;;;;;;;;;;;;;;;0;-0.155240599;N
64;64_Ful_2010_Lowbush blueberry_NA_site_time period;Fulton, 2015, [10.1890/ES15-00148.1];[10.1890/ES15-00148.1];Vaccinium angustifolium;Lowbush blueberry;Ericaceae;NA;F;North America;Canada;Neguac;"47.2550807; -65.1065238";NO;2010;plant;H;site_time period;;;;;;;52;28.3;11;30;13.9;69;;;;;;;;;;;;;;;;;;;;;;;;;;;;;;;;;;0.448081913;0.550046337;N
65;65_Ful_2010_Lowbush blueberry_NA_site_time period;Fulton, 2015, [10.1890/ES15-00148.1];[10.1890/ES15-00148.1];Vaccinium angustifolium;Lowbush blueberry;Ericaceae;NA;F;North America;Canada;Neguac;"47.2550807; -65.1065238";NO;2010;plant;H;site_time period;46.1666667;21.7548323;11;47.4166667;18.197902;11;41.1;24.4;13;22.4;12.6;68;;;;;;;;;;;;;;;;;;;;;;;;;;;;;;;;;;0;0.290115708;N
66;66_Ful_2010_Lowbush blueberry_NA_site_time period;Fulton, 2015, [10.1890/ES15-00148.1];[10.1890/ES15-00148.1];Vaccinium angustifolium;Lowbush blueberry;Ericaceae;NA;F;North America;Canada;St.Stephen;"45.1865398; -67.3262076";NO;2010;plant;H;site_time period;50.9090909;19.6652737;30;43.7727273;24.6151061;30;;;;;;;;;;;;;;;;;;;;;;;;;;;;;;;;;;;;;;;;0.140178571;0.151030552;N
67;67_Ful_2010_Lowbush blueberry_NA_site_time period;Fulton, 2015, [10.1890/ES15-00148.1];[10.1890/ES15-00148.1];Vaccinium angustifolium;Lowbush blueberry;Ericaceae;NA;F;North America;Canada;Neguac;"47.2550807; -65.1065238";NO;2010;plant;H;site_time period;;;;;;;46.1;21.3;10;24.9;12.1;62;;;;;;;;;;;;;;;;;;;;;;;;;;;;;;;;;;0.448081913;0.615945147;N
68;68_Ful_2010_Lowbush blueberry_NA_site_time period;Fulton, 2015, [10.1890/ES15-00148.1];[10.1890/ES15-00148.1];Vaccinium angustifolium;Lowbush blueberry;Ericaceae;NA;F;North America;Canada;St.Stephen;"45.1865398; -67.3262076";NO;2010;plant;H;site_time period;66.6153846;21.5816161;26;38.2692308;24.1703251;26;31.5;21.5;26;23.1;19.5;23;;;;;;;;;;;;;;;;;;;;;;;;;;;;;;;;;;0.42551963;0.43222214;N
69;69_Ful_2010_Lowbush blueberry_NA_site_time period;Fulton, 2015, [10.1890/ES15-00148.1];[10.1890/ES15-00148.1];Vaccinium angustifolium;Lowbush blueberry;Ericaceae;NA;F;North America;Canada;St.Stephen;"45.1865398; -67.3262076";NO;2010;plant;H;site_time period;55.4107143;21.8363973;56;48.7678571;29.4315793;56;;;;;;;;;;;;;;;;;;;;;;;;;;;;;;;;;;;;;;;;0.119883984;0.127701544;N
70;70_Ful_2010_Lowbush blueberry_NA_site_time period;Fulton, 2015, [10.1890/ES15-00148.1];[10.1890/ES15-00148.1];Vaccinium angustifolium;Lowbush blueberry;Ericaceae;NA;F;North America;Canada;St.Stephen;"45.1865398; -67.3262076";NO;2010;plant;H;site_time period;;;;;;;21.3;12.4;30;32.6;19.2;26;;;;;;;;;;;;;;;;;;;;;;;;;;;;;;;;;;0.448081913;-0.425605216;N
71;71_Ful_2010_Lowbush blueberry_NA_site_time period;Fulton, 2015, [10.1890/ES15-00148.1];[10.1890/ES15-00148.1];Vaccinium angustifolium;Lowbush blueberry;Ericaceae;NA;F;North America;Canada;Neguac;"47.2550807; -65.1065238";NO;2010;plant;H;site_time period;44.6666667;23.329491;12;27.5833333;17.1594572;12;54.5;23.7;14;33.1;16.3;57;;;;;;;;;;;;;;;;;;;;;;;;;;;;;;;;;;0.382462688;0.490341603;N
72;72_Ful_2010_Lowbush blueberry_NA_site_time period;Fulton, 2015, [10.1890/ES15-00148.1];[10.1890/ES15-00148.1];Vaccinium angustifolium;Lowbush blueberry;Ericaceae;NA;F;North America;Canada;Neguac;"47.2550807; -65.1065238";NO;2010;plant;H;site_time period;42.4166667;22.2484252;12;15.5;12.6347285;12;46.5;22;12;48.8;17.6;54;;;;;;;;;;;;;;;;;;;;;;;;;;;;;;;;;;0.634577603;0.479211672;N
73;73_Ful_2010_Lowbush blueberry_NA_site_time period;Fulton, 2015, [10.1890/ES15-00148.1];[10.1890/ES15-00148.1];Vaccinium angustifolium;Lowbush blueberry;Ericaceae;NA;F;North America;Canada;Neguac;"47.2550807; -65.1065238";NO;2010;plant;H;site_time period;40.5833333;17.7140765;30;41.4166667;22.1614764;30;37.6;24.7;13;29.2;16.9;69;;;;;;;;;;;;;;;;;;;;;;;;;;;;;;;;;;0;0.116254718;N
74;74_Ful_2010_Lowbush blueberry_NA_site_time period;Fulton, 2015, [10.1890/ES15-00148.1];[10.1890/ES15-00148.1];Vaccinium angustifolium;Lowbush blueberry;Ericaceae;NA;F;North America;Canada;Neguac;"47.2550807; -65.1065238";NO;2010;plant;H;site_time period;50.5;22.1774865;12;42.1666667;23.795053;12;45.9;25.4;11;30.3;14.2;70;;;;;;;;;;;;;;;;;;;;;;;;;;;;;;;;;;0.165016501;0.29783036;N
75;75_Ful_2010_Lowbush blueberry_NA_site_time period;Fulton, 2015, [10.1890/ES15-00148.1];[10.1890/ES15-00148.1];Vaccinium angustifolium;Lowbush blueberry;Ericaceae;NA;F;North America;Canada;St.Stephen;"45.1865398; -67.3262076";NO;2010;plant;H;site_time period;50.4814815;25.5694685;27;46.9259259;29.5711995;27;33.8;28.3;28;21.9;12.3;27;;;;;;;;;;;;;;;;;;;;;;;;;;;;;;;;;;0.07043287;0.253505209;N
76;76_Ful_2010_Lowbush blueberry_NA_site_time period;Fulton, 2015, [10.1890/ES15-00148.1];[10.1890/ES15-00148.1];Vaccinium angustifolium;Lowbush blueberry;Ericaceae;NA;F;North America;Canada;St.Stephen;"45.1865398; -67.3262076";NO;2010;plant;H;site_time period;53.5714286;26.1364427;12;52.5357143;28.4589018;12;27.9;20.9;30;25.4;21.1;31;;;;;;;;;;;;;;;;;;;;;;;;;;;;;;;;;;0.019333334;0.056700091;N
77;77_Ful_2011_Lowbush blueberry_NA_site_time period;Fulton, 2015, [10.1890/ES15-00148.1];[10.1890/ES15-00148.1];Vaccinium angustifolium;Lowbush blueberry;Ericaceae;NA;F;North America;Canada;Neguac;"47.2550807; -65.1065238";NO;2011;plant;H;site_time period;73.1666667;17.7294482;12;66.1666667;23.4630593;12;;;;;;;;;;;;;;;;;;;;;;;;;;;;;;;;;;;;;;;;0.095671982;0.100563132;N
78;78_Ful_2011_Lowbush blueberry_NA_site_time period;Fulton, 2015, [10.1890/ES15-00148.1];[10.1890/ES15-00148.1];Vaccinium angustifolium;Lowbush blueberry;Ericaceae;NA;F;North America;Canada;Neguac;"47.2550807; -65.1065238";NO;2011;plant;H;site_time period;62.4545455;23.5062639;10;58.8181818;28.4480033;10;;;;;;;;;;;;;;;;;;;;;;;;;;;;;;;;;;;;;;;;0.058224164;0.059987999;N
79;79_Ful_2011_Lowbush blueberry_NA_site_time period;Fulton, 2015, [10.1890/ES15-00148.1];[10.1890/ES15-00148.1];Vaccinium angustifolium;Lowbush blueberry;Ericaceae;NA;F;North America;Canada;Neguac;"47.2550807; -65.1065238";NO;2011;plant;H;site_time period;71.75;22.8890605;12;75.25;21.2488859;12;;;;;;;;;;;;;;;;;;;;;;;;;;;;;;;;;;;;;;;;0;-0.047628049;N
80;80_Ful_2011_Lowbush blueberry_NA_site_time period;Fulton, 2015, [10.1890/ES15-00148.1];[10.1890/ES15-00148.1];Vaccinium angustifolium;Lowbush blueberry;Ericaceae;NA;F;North America;Canada;Neguac;"47.2550807; -65.1065238";NO;2011;plant;H;site_time period;58.5;17.1066175;12;55.3333333;14.2581715;12;;;;;;;;;;;;;;;;;;;;;;;;;;;;;;;;;;;;;;;;0.054131055;0.055651255;N
81;81_Ful_2011_Lowbush blueberry_NA_site_time period;Fulton, 2015, [10.1890/ES15-00148.1];[10.1890/ES15-00148.1];Vaccinium angustifolium;Lowbush blueberry;Ericaceae;NA;F;North America;Canada;Neguac;"47.2550807; -65.1065238";NO;2011;plant;H;site_time period;62.5;20.7180304;30;56.0833333;25.6131477;30;;;;;;;;;;;;;;;;;;;;;;;;;;;;;;;;;;;;;;;;0.102666667;0.108327877;N
82;82_Ful_2011_Lowbush blueberry_NA_site_time period;Fulton, 2015, [10.1890/ES15-00148.1];[10.1890/ES15-00148.1];Vaccinium angustifolium;Lowbush blueberry;Ericaceae;NA;F;North America;Canada;Neguac;"47.2550807; -65.1065238";NO;2011;plant;H;site_time period;51.8181818;16.74732;11;46.4545455;25.6018465;11;;;;;;;;;;;;;;;;;;;;;;;;;;;;;;;;;;;;;;;;0.103508771;0.109266769;N
83;83_Ful_2011_Lowbush blueberry_NA_site_time period;Fulton, 2015, [10.1890/ES15-00148.1];[10.1890/ES15-00148.1];Vaccinium angustifolium;Lowbush blueberry;Ericaceae;NA;F;North America;Canada;Neguac;"47.2550807; -65.1065238";NO;2011;plant;H;site_time period;80.4166667;22.309123;12;73.6666667;33.456779;12;;;;;;;;;;;;;;;;;;;;;;;;;;;;;;;;;;;;;;;;0.083937824;0.087671039;N
84;84_Ful_2011_Lowbush blueberry_NA_site_time period;Fulton, 2015, [10.1890/ES15-00148.1];[10.1890/ES15-00148.1];Vaccinium angustifolium;Lowbush blueberry;Ericaceae;NA;F;North America;Canada;Neguac;"47.2550807; -65.1065238";NO;2011;plant;H;site_time period;69.6666667;25.7805424;12;52.5833333;23.0235387;12;;;;;;;;;;;;;;;;;;;;;;;;;;;;;;;;;;;;;;;;0.245215312;0.281322752;N
85;85_Ful_2011_Lowbush blueberry_NA_site_time period;Fulton, 2015, [10.1890/ES15-00148.1];[10.1890/ES15-00148.1];Vaccinium angustifolium;Lowbush blueberry;Ericaceae;NA;F;North America;Canada;Neguac;"47.2550807; -65.1065238";NO;2011;plant;H;site_time period;46.1818182;25.287798;11;64.1818182;24.375472;11;31.2;17.3;8;37.9;15.1;8;;;;;;;;;;;;;;;;;;;;;;;;;;;;;;;;;;0;-0.261833404;N
86;86_Ful_2011_Lowbush blueberry_NA_site_time period;Fulton, 2015, [10.1890/ES15-00148.1];[10.1890/ES15-00148.1];Vaccinium angustifolium;Lowbush blueberry;Ericaceae;NA;F;North America;Canada;Neguac;"47.2550807; -65.1065238";NO;2011;plant;H;site_time period;57.4166667;31.6963406;22;71.0833333;25.5863279;22;21;13.8;8;21.7;14.3;8;;;;;;;;;;;;;;;;;;;;;;;;;;;;;;;;;;0;-0.123154049;N
87;87_Ful_2011_Lowbush blueberry_NA_site_time period;Fulton, 2015, [10.1890/ES15-00148.1];[10.1890/ES15-00148.1];Vaccinium angustifolium;Lowbush blueberry;Ericaceae;NA;F;North America;Canada;Neguac;"47.2550807; -65.1065238";NO;2011;plant;H;site_time period;69.5;23.3484799;12;53.8333333;25.9906743;12;26.4;7.6;7;22.3;18.7;8;;;;;;;;;;;;;;;;;;;;;;;;;;;;;;;;;;0.225419665;0.212105615;N
88;88_Ful_2011_Lowbush blueberry_NA_site_time period;Fulton, 2015, [10.1890/ES15-00148.1];[10.1890/ES15-00148.1];Vaccinium angustifolium;Lowbush blueberry;Ericaceae;NA;F;North America;Canada;Neguac;"47.2550807; -65.1065238";NO;2011;plant;H;site_time period;;;;;;;43.3;28.9;7;27.9;16.2;8;;;;;;;;;;;;;;;;;;;;;;;;;;;;;;;;;;0.448081913;0.439525946;N
89;89_Ful_2011_Lowbush blueberry_NA_site_time period;Fulton, 2015, [10.1890/ES15-00148.1];[10.1890/ES15-00148.1];Vaccinium angustifolium;Lowbush blueberry;Ericaceae;NA;F;North America;Canada;Neguac;"47.2550807; -65.1065238";NO;2011;plant;H;site_time period;;;;;;;38.7;26.8;8;26.5;24.3;7;;;;;;;;;;;;;;;;;;;;;;;;;;;;;;;;;;0.448081913;0.378694867;N
90;90_Ful_2011_Lowbush blueberry_NA_site_time period;Fulton, 2015, [10.1890/ES15-00148.1];[10.1890/ES15-00148.1];Vaccinium angustifolium;Lowbush blueberry;Ericaceae;NA;F;North America;Canada;Neguac;"47.2550807; -65.1065238";NO;2011;plant;H;site_time period;76.0833333;17.4379854;12;56.9166667;9.5964008;12;20.2;14.2;7;10.2;6.9;8;;;;;;;;;;;;;;;;;;;;;;;;;;;;;;;;;;0.251916757;0.486767952;N
91;91_Ful_2011_Lowbush blueberry_NA_site_time period;Fulton, 2015, [10.1890/ES15-00148.1];[10.1890/ES15-00148.1];Vaccinium angustifolium;Lowbush blueberry;Ericaceae;NA;F;North America;Canada;Neguac;"47.2550807; -65.1065238";NO;2011;plant;H;site_time period;;;;;;;29.1;27.9;8;28;16.9;8;;;;;;;;;;;;;;;;;;;;;;;;;;;;;;;;;;0.448081913;0.038533664;N
92;92_Ful_2011_Lowbush blueberry_NA_site_time period;Fulton, 2015, [10.1890/ES15-00148.1];[10.1890/ES15-00148.1];Vaccinium angustifolium;Lowbush blueberry;Ericaceae;NA;F;North America;Canada;Neguac;"47.2550807; -65.1065238";NO;2011;plant;H;site_time period;;;;;;;44.5;14.4;7;18.8;6;8;;;;;;;;;;;;;;;;;;;;;;;;;;;;;;;;;;0.57752809;0.861632319;N
93;93_Ful_2011_Lowbush blueberry_NA_site_time period;Fulton, 2015, [10.1890/ES15-00148.1];[10.1890/ES15-00148.1];Vaccinium angustifolium;Lowbush blueberry;Ericaceae;NA;F;North America;Canada;Neguac;"47.2550807; -65.1065238";NO;2011;plant;H;site_time period;;;;;;;24.6;12;7;10.3;4.6;8;;;;;;;;;;;;;;;;;;;;;;;;;;;;;;;;;;0.581300813;0.870602548;N
94;94_Ful_2011_Lowbush blueberry_NA_site_time period;Fulton, 2015, [10.1890/ES15-00148.1];[10.1890/ES15-00148.1];Vaccinium angustifolium;Lowbush blueberry;Ericaceae;NA;F;North America;Canada;Neguac;"47.2550807; -65.1065238";NO;2011;plant;H;site_time period;;;;;;;23.3;23.7;7;26.5;18.9;8;;;;;;;;;;;;;;;;;;;;;;;;;;;;;;;;;;0;-0.128691372;N
95;95_Ful_2011_Lowbush blueberry_NA_site_time period;Fulton, 2015, [10.1890/ES15-00148.1];[10.1890/ES15-00148.1];Vaccinium angustifolium;Lowbush blueberry;Ericaceae;NA;F;North America;Canada;Neguac;"47.2550807; -65.1065238";NO;2011;plant;H;site_time period;;;;;;;33.4;22.4;8;18;11.2;8;;;;;;;;;;;;;;;;;;;;;;;;;;;;;;;;;;0.461077844;0.618184142;N
96;96_Ful_2011_Lowbush blueberry_NA_site_time period;Fulton, 2015, [10.1890/ES15-00148.1];[10.1890/ES15-00148.1];Vaccinium angustifolium;Lowbush blueberry;Ericaceae;NA;F;North America;Canada;Neguac;"47.2550807; -65.1065238";NO;2011;plant;H;site_time period;;;;;;;29.1;19.3;9;21.2;14.5;8;;;;;;;;;;;;;;;;;;;;;;;;;;;;;;;;;;0.271477663;0.316736992;N
97;97_Ful_2011_Lowbush blueberry_NA_site_time period;Fulton, 2015, [10.1890/ES15-00148.1];[10.1890/ES15-00148.1];Vaccinium angustifolium;Lowbush blueberry;Ericaceae;NA;F;North America;Canada;Neguac;"47.2550807; -65.1065238";NO;2011;plant;H;site_time period;;;;;;;40.9;23.2;8;21.9;16.4;7;;;;;;;;;;;;;;;;;;;;;;;;;;;;;;;;;;0.464547677;0.624643426;N
98;98_Ful_2011_Lowbush blueberry_NA_site_time period;Fulton, 2015, [10.1890/ES15-00148.1];[10.1890/ES15-00148.1];Vaccinium angustifolium;Lowbush blueberry;Ericaceae;NA;F;North America;Canada;Neguac;"47.2550807; -65.1065238";NO;2011;plant;H;site_time period;;;;;;;40.8;22.6;8;23.3;22.2;7;;;;;;;;;;;;;;;;;;;;;;;;;;;;;;;;;;0.428921569;0.560228721;N
99;99_Ful_2011_Lowbush blueberry_NA_site_time period;Fulton, 2015, [10.1890/ES15-00148.1];[10.1890/ES15-00148.1];Vaccinium angustifolium;Lowbush blueberry;Ericaceae;NA;F;North America;Canada;Neguac;"47.2550807; -65.1065238";NO;2011;plant;H;site_time period;58;18.8219327;12;39.1666667;40.7173368;12;26.7;10.9;8;28.5;19;7;;;;;;;;;;;;;;;;;;;;;;;;;;;;;;;;;;0.324712643;0.163688221;N
100;100_Ful_2011_Lowbush blueberry_NA_site_time period;Fulton, 2015, [10.1890/ES15-00148.1];[10.1890/ES15-00148.1];Vaccinium angustifolium;Lowbush blueberry;Ericaceae;NA;F;North America;Canada;Neguac;"47.2550807; -65.1065238";NO;2011;plant;H;site_time period;;;;;;;11.4;6.5;8;7.7;9.4;8;;;;;;;;;;;;;;;;;;;;;;;;;;;;;;;;;;0.324561404;0.392393027;N
101;101_Ful_2011_Lowbush blueberry_NA_site_time period;Fulton, 2015, [10.1890/ES15-00148.1];[10.1890/ES15-00148.1];Vaccinium angustifolium;Lowbush blueberry;Ericaceae;NA;F;North America;Canada;Neguac;"47.2550807; -65.1065238";NO;2011;plant;H;site_time period;;;;;;;32;24.4;7;16.1;10.5;7;;;;;;;;;;;;;;;;;;;;;;;;;;;;;;;;;;0.496875;0.686916631;N
102;102_Ful_2011_Lowbush blueberry_NA_site_time period;Fulton, 2015, [10.1890/ES15-00148.1];[10.1890/ES15-00148.1];Vaccinium angustifolium;Lowbush blueberry;Ericaceae;NA;F;North America;Canada;Neguac;"47.2550807; -65.1065238";NO;2011;plant;H;site_time period;;;;;;;25.7;20.3;8;13.8;14.8;8;;;;;;;;;;;;;;;;;;;;;;;;;;;;;;;;;;0.463035019;0.6218224;N
103;103_Ful_2011_Lowbush blueberry_NA_site_time period;Fulton, 2015, [10.1890/ES15-00148.1];[10.1890/ES15-00148.1];Vaccinium angustifolium;Lowbush blueberry;Ericaceae;NA;F;North America;Canada;Neguac;"47.2550807; -65.1065238";NO;2011;plant;H;site_time period;;;;;;;23.3;13.9;6;19.3;10.2;5;;;;;;;;;;;;;;;;;;;;;;;;;;;;;;;;;;0.17167382;0.188348265;N
104;104_Ful_2011_Lowbush blueberry_NA_site_time period;Fulton, 2015, [10.1890/ES15-00148.1];[10.1890/ES15-00148.1];Vaccinium angustifolium;Lowbush blueberry;Ericaceae;NA;F;North America;Canada;Neguac;"47.2550807; -65.1065238";NO;2011;plant;H;site_time period;70.5833333;25.8020983;30;42.9166667;32.5371759;30;41.7;16.5;7;23.8;12.5;7;;;;;;;;;;;;;;;;;;;;;;;;;;;;;;;;;;0.391971664;0.52917467;N
105;105_Ful_2011_Lowbush blueberry_NA_site_time period;Fulton, 2015, [10.1890/ES15-00148.1];[10.1890/ES15-00148.1];Vaccinium angustifolium;Lowbush blueberry;Ericaceae;NA;F;North America;Canada;Neguac;"47.2550807; -65.1065238";NO;2011;plant;H;site_time period;66.5833333;12.5468818;12;47.75;16.5437895;12;26.8;10;7;23.7;19.2;7;;;;;;;;;;;;;;;;;;;;;;;;;;;;;;;;;;0.282853567;0.227701034;N
106;106_Ful_2011_Lowbush blueberry_NA_site_time period;Fulton, 2015, [10.1890/ES15-00148.1];[10.1890/ES15-00148.1];Vaccinium angustifolium;Lowbush blueberry;Ericaceae;NA;F;North America;Canada;Neguac;"47.2550807; -65.1065238";NO;2011;plant;H;site_time period;56.4166667;28.9549022;12;67.25;23.5762785;12;46.8;32.4;9;29.4;13.2;9;;;;;;;;;;;;;;;;;;;;;;;;;;;;;;;;;;0;0.144618067;N
107;107_Ful_2011_Lowbush blueberry_NA_site_time period;Fulton, 2015, [10.1890/ES15-00148.1];[10.1890/ES15-00148.1];Vaccinium angustifolium;Lowbush blueberry;Ericaceae;NA;F;North America;Canada;Neguac;"47.2550807; -65.1065238";NO;2011;plant;H;site_time period;;;;;;;20;16.9;7;25.6;10.6;7;;;;;;;;;;;;;;;;;;;;;;;;;;;;;;;;;;0;-0.246860078;N
108;108_Ful_2011_Lowbush blueberry_NA_site_time period;Fulton, 2015, [10.1890/ES15-00148.1];[10.1890/ES15-00148.1];Vaccinium angustifolium;Lowbush blueberry;Ericaceae;NA;F;North America;Canada;Neguac;"47.2550807; -65.1065238";NO;2011;plant;H;site_time period;;;;;;;25.3;14.8;7;30.7;15.7;8;;;;;;;;;;;;;;;;;;;;;;;;;;;;;;;;;;0;-0.193458259;N
109;109_Ful_2011_Lowbush blueberry_NA_site_time period;Fulton, 2015, [10.1890/ES15-00148.1];[10.1890/ES15-00148.1];Vaccinium angustifolium;Lowbush blueberry;Ericaceae;NA;F;North America;Canada;Neguac;"47.2550807; -65.1065238";NO;2011;plant;H;site_time period;78;22.8035085;12;82.1666667;17.8215056;12;;;;;;;;;;;;;;;;;;;;;;;;;;;;;;;;;;;;;;;;0;-0.052040879;N
110;110_Ful_2011_Lowbush blueberry_NA_site_time period;Fulton, 2015, [10.1890/ES15-00148.1];[10.1890/ES15-00148.1];Vaccinium angustifolium;Lowbush blueberry;Ericaceae;NA;F;North America;Canada;Neguac;"47.2550807; -65.1065238";NO;2011;plant;H;site_time period;79.4545455;22.1589301;11;67.6363636;19.630681;11;;;;;;;;;;;;;;;;;;;;;;;;;;;;;;;;;;;;;;;;0.14874142;0.161039342;N
111;111_Ful_2011_Lowbush blueberry_NA_site_time period;Fulton, 2015, [10.1890/ES15-00148.1];[10.1890/ES15-00148.1];Vaccinium angustifolium;Lowbush blueberry;Ericaceae;NA;F;North America;Canada;Neguac;"47.2550807; -65.1065238";NO;2011;plant;H;site_time period;55.5454546;18.7102306;11;48.0909091;17.5866685;11;;;;;;;;;;;;;;;;;;;;;;;;;;;;;;;;;;;;;;;;0.13420622;0.144108528;N
112;112_Ful_2011_Lowbush blueberry_NA_site_time period;Fulton, 2015, [10.1890/ES15-00148.1];[10.1890/ES15-00148.1];Vaccinium angustifolium;Lowbush blueberry;Ericaceae;NA;F;North America;Canada;Neguac;"47.2550807; -65.1065238";NO;2011;plant;H;site_time period;66.5454546;13.8465618;12;53.1818182;26.8830238;12;;;;;;;;;;;;;;;;;;;;;;;;;;;;;;;;;;;;;;;;0.200819673;0.224168667;N
113;113_Ful_2011_Lowbush blueberry_NA_site_time period;Fulton, 2015, [10.1890/ES15-00148.1];[10.1890/ES15-00148.1];Vaccinium angustifolium;Lowbush blueberry;Ericaceae;NA;F;North America;Canada;Neguac;"47.2550807; -65.1065238";NO;2011;plant;H;site_time period;59.0833333;16.838583;12;45.25;22.8517952;12;;;;;;;;;;;;;;;;;;;;;;;;;;;;;;;;;;;;;;;;0.234132581;0.266746206;N
114;114_Ful_2011_Lowbush blueberry_NA_site_time period;Fulton, 2015, [10.1890/ES15-00148.1];[10.1890/ES15-00148.1];Vaccinium angustifolium;Lowbush blueberry;Ericaceae;NA;F;North America;Canada;Neguac;"47.2550807; -65.1065238";NO;2011;plant;H;site_time period;57.1666667;26.0677405;29;57.25;23.0939397;29;;;;;;;;;;;;;;;;;;;;;;;;;;;;;;;;;;;;;;;;0;-0.001456664;N
115;115_Ful_2011_Lowbush blueberry_NA_site_time period;Fulton, 2015, [10.1890/ES15-00148.1];[10.1890/ES15-00148.1];Vaccinium angustifolium;Lowbush blueberry;Ericaceae;NA;F;North America;Canada;Neguac;"47.2550807; -65.1065238";NO;2011;plant;H;site_time period;47.5833333;30.714102;12;55.3333333;31.1510251;12;;;;;;;;;;;;;;;;;;;;;;;;;;;;;;;;;;;;;;;;0;-0.15089294;N
116;116_Ful_2011_Lowbush blueberry_NA_site_time period;Fulton, 2015, [10.1890/ES15-00148.1];[10.1890/ES15-00148.1];Vaccinium angustifolium;Lowbush blueberry;Ericaceae;NA;F;North America;Canada;Neguac;"47.2550807; -65.1065238";NO;2011;plant;H;site_time period;76.75;22.6884524;28;70.5;22.0723618;28;;;;;;;;;;;;;;;;;;;;;;;;;;;;;;;;;;;;;;;;0.081433225;0.084940677;N
117;117_Gar_2013_Watermelon_NA_NA;Garantonakis, 2016, [10.1016/j.scienta.2016.04.006];[10.1016/j.scienta.2016.04.006];Citrullus lanatus;Watermelon;Cucurbitaceae;NA;F;Europe;Greece;Crete;"35.49222222; 24.04972222";YES;2013;flower;H;NA;44;;70;58;;70;;;;;;;313.35;217.4750928;140;334.56;221.2613839;140;4223;2804.221817;140;3962;2212.613839;140;0.087;0.0012;140;0.083;0;140;0;0;70;;;;;;;;;;;;;0;-0.0577…
118;118_Gib_2013_Highbush blueberry_cv. 'Bluecrop'_site;Gibbs, 2015, [10.6084/m9.figshare.2060475];[10.6084/m9.figshare.2060475];Vaccinium corymbosum ;Highbush blueberry;Ericaceae;cv. 'Bluecrop';F;North America;Canada;British Columbia;"53.7267; -127.6476";NO;2013;inflor.;H;site;92.3;42.4;680;86.8;68.3;680;;;;;;;22.222;90.876;816;9.892;186.285;816;2.063;4.875;816;1.685;4.519;816;;;;;;;78.6;169.8;6…
119;119_Gib_2013_Highbush blueberry_cv. 'Bluecrop'_site;Gibbs, 2015, [10.6084/m9.figshare.2060475];[10.6084/m9.figshare.2060475];Vaccinium corymbosum ;Highbush blueberry;Ericaceae;cv. 'Bluecrop';F;North America;United States of America;Michigan;"53.7267; -127.6476";NO;2013;inflor.;H;site;89.3;123.7;670;84.8;124.8;670;;;;;;;33.584;202.241;804;34.549;192.627;804;2.166;4.081;804;2.225;6.486;804;;;;;…
120;"120_Hol_2008_Sweet cherry_cv. 'Regi'; cv. 'Kordia'_NA";Holzschuh, 2012, [10.1016/j.biocon.2012.04.032];[10.1016/j.biocon.2012.04.032];Prunus avium ;Sweet cherry;Rosaceae;"cv. 'Regi'; cv. 'Kordia'";F;Europe;Germany;Northen Hesse;"51.33972222; 9.85555556";NO;2008;branch;H;NA;16.772;13.67305174;24;17.74;12.16223664;32;;;;;;;;;;;;;;;;;;;;;;;;;0.475;0.791959595;32;;;;;;;;;;;;;0;-0.056111148;N
121;121_Hud_2014_Mango_cv. 'Sala'_cultivar;Huda, 2015, [10.1093/jisesa/iev090];[10.1093/jisesa/iev090];Mangifera indica ;Mango;Anacardiaceae;cv. 'Sala';F;Asia;Malaysia;Perlis;"6.44972222; 100.27972222";YES;2014;inflor.;H;cultivar;10.34;9.489872497;20;4.723;4.109892943;20;;;;;;;;;;;;;;;;;;;;;;;;;4.895;3.81473197;20;;;;;;;;;;;;;0.543230174;0.783575678;N
122;122_Hud_2014_Mango_cv. 'Chok An'_cultivar;Huda, 2015, [10.1093/jisesa/iev090];[10.1093/jisesa/iev090];Mangifera indica ;Mango;Anacardiaceae;cv. 'Chok An';F;Asia;Malaysia;Perlis;"6.44972222; 100.27972222";YES;2014;inflor.;H;cultivar;4.213;6.167075482;20;3.064;3.130495168;20;;;;;;;;;;;;;;;;;;;;;;;;;0.508;0.977161706;20;;;;;;;;;;;;;0.272727273;0.318453731;N
123;123_Hud_2011_Oilseed rape_cv. 'Sherlock'_cultivar;Hudewenz, 2013, [10.1017/S0021859613000440];[10.1017/S0021859613000440];Brassica napus ;Oilseed rape;Brassicaceae;cv. 'Sherlock';S;Europe;Germany;Luneburg;"53.21666667; 10.4";YES;2011;plant;H;cultivar;75.5;15.673;10;76.8;7.272;10;;;;;;;22.474;3.39;10;23.012;4.257;10;;;;;;;;;;;;;56.4;8.613;10;;;;18.161;7.159;10;;;;;;;0;-0.020364359;N
124;124_Hud_2011_Oilseed rape_cv. 'Traviata'_cultivar;Hudewenz, 2013, [10.1017/S0021859613000440];[10.1017/S0021859613000440];Brassica napus ;Oilseed rape;Brassicaceae;cv. 'Traviata';S;Europe;Germany;Luneburg;"53.21666667; 10.4";YES;2011;plant;H;cultivar;81.2;7.412;10;73.5;10.695;10;;;;;;;19.809;6.546;10;18.077;7.37;10;;;;;;;;;;;;;52.4;13.791;10;;;;16.976;6.132;10;;;;;;;0.091131295;0.095562904;N
125;125_Hud_2011_Oilseed rape_cv. 'Treffer'_cultivar;Hudewenz, 2013, [10.1017/S0021859613000440];[10.1017/S0021859613000440];Brassica napus ;Oilseed rape;Brassicaceae;cv. 'Treffer';S;Europe;Germany;Luneburg;"53.21666667; 10.4";YES;2011;plant;H;cultivar;81.1;16.746;10;70.1;21.673;10;;;;;;;27.04;10.167;10;26.321;9.214;10;;;;;;;;;;;;;49.7;18.787;10;;;;15.032;9.405;10;;;;;;;0.081112628;0.086355159;N
126;126_Hud_2011_Oilseed rape_cv. 'Visby'_cultivar;Hudewenz, 2013, [10.1017/S0021859613000440];[10.1017/S0021859613000440];Brassica napus ;Oilseed rape;Brassicaceae;cv. 'Visby';S;Europe;Germany;Luneburg;"53.21666667; 10.4";YES;2011;plant;H;cultivar;79.7;13.606;10;73.6;13.885;10;;;;;;;26.088;6.609;10;25.137;5.784;10;;;;;;;;;;;;;52.7;20.265;10;;;;16.384;8.39;10;;;;;;;0.056495278;0.058379567;N
127;127_Kle_2001_Arabic Coffee_sp1_crop;Klein, 2003, [10.3732/ajb.90.1.153];[10.3732/ajb.90.1.153];Coffea arabica ;Arabic Coffee;Rubiaceae;sp1;S;Asia;Indonesia;Central Sulawesi;"-1.43; 121.4456";NO;2001;branch;BH;crop;75;39.976;96;75.2;39.98;96;;;;;;;;;;;;;;;;;;;;;;;;;47.9;41.69;96;;;;;;;;;;;;;0;-0.002663117;N
128;128_Kle_2001_Coffee_sp2_crop;Klein, 2003, [10.3732/ajb.90.1.153];[10.3732/ajb.90.1.153];Coffea canephora;Coffee;Rubiaceae;sp2;S;Asia;Indonesia;Central Sulawesi;"-1.43; 121.4456";NO;2001;branch;BH;crop;83.8;31.604;60;78.1;31.6;60;;;;;;;;;;;;;;;;;;;;;;;;;87;29.26;60;;;;;;;;;;;;;0.068019093;0.070442951;N
129;129_Kna_2015_Courgette_var. tosca_NA;Knapp, 2017, [10.1093/jee/tox184];[10.1093/jee/tox184];Cucurbita pepo ;Courgette;Cucurbitaceae;var. tosca;F;Europe;United Kingdom;Cornwall;"50.266; -5.0527";NO;2015;flower;H;NA;98;27.0340526;151;95;36.33689585;157;;;;;;;;;;;;;829.9;427.0099296;148;768.3;405.2576464;149;;;;;;;56;134.825554;153;; ;;;;;520.1;385.7825294;86;;;;0.052419028;0.054107758;N
130;130_Kou_2006_Melon_var. agrestis_time period;Kouonon, 2009, [10.1093/aob/mcp196,];[10.1093/aob/mcp196,];Cucumis melo ;Melon;Cucurbitaceae;var. agrestis;F;Africa;West Africa;Abidjan;"4.68333333; -4";NO;2006;flower;BEH;time period;37.8;82.31646251;350;36.6;108.2808847;579;;;;;;;312;59.86651819;350;350.1;158.8119643;579;90;80.44563382;350;102.3;19.24993506;579;;;;;;;0;0;578;;;;;;;;;;;;;0;-0.0703…
131;131_Kou_2007_Melon_var. agrestis_time period;Kouonon, 2009, [10.1093/aob/mcp196,];[10.1093/aob/mcp196,];Cucumis melo ;Melon;Cucurbitaceae;var. agrestis;F;Africa;West Africa;Abidjan;"4.68333333; -4";NO;2007;flower;BEH;time period;48.9;115.991379;350;29.7;115.4996104;579;;;;;;;288;269.3993318;350;227;305.5927192;579;90;39.28740256;350;76.3;81.81222403;579;;;;;;;0;0;578;;;;;;;;;;;;;0.27243013;0.…
132;132_Kou_2006_Melon_var. agrestis_time period;Kouonon, 2009, [10.1093/aob/mcp196,];[10.1093/aob/mcp196,];Cucumis melo ;Melon;Cucurbitaceae;var. agrestis;F;Africa;West Africa;Abidjan;"4.68333333; -4";NO;2006;flower;BEH;time period;31.1;82.31646251;350;36.6;105.8746429;579;;;;;;;288;538.7986637;350;294.7;202.1243182;579;81.4;119.7330364;350;86.9;52.93732143;579;;;;;;;;;;;;;;;;;;;;;;0;-0.08374019…
133;133_Kri_2007_Coffee_NA_NA;Krishnan, 2012, [10.1016/j.baae.2012.03.007];[10.1016/j.baae.2012.03.007];Coffea canephora;Coffee;Rubiaceae;NA;S;Asia;India;Virajpet taluk;"12.25; 76";NO;2007;branch;H;NA;43.9;25.5;140;32.7;10.6;95;;;;;;;;;;;;;;;;;;;;;;;;;0;0;95;;;;;;;;;;;;;0.255125285;0.294539242;N
134;134_Miñ_2013_Kiwifruit_var. Hayward_NA;Miñarro, 2015, [10.1007/s13592-014-0321-2];[10.1007/s13592-014-0321-2];Actinidia chinensis var. deliciosa;Kiwifruit;Actinidiaceae;var. Hayward;F;Europe;Spain;Villaviciosa, Asturias;"43.47333333; -5.44666667";YES;2013;flower;BH;NA;90;1.374772708;21;93;1.653541654;42;;;;;;;;;;;;;72.3;9.589577676;19;78.6;11.0788086;34;;;;;;;44;;34;;;;;;;35.8;27.52322656;15;…
135;135_Mor_2002_Oilseed rape_cv. '45A71'_site;Morandin, 2005, [10.1890/03-5271];[10.1890/03-5271];Brassica napus ;Oilseed rape;Brassicaceae;cv. '45A71';S;North America;Canada;La Crete, Alberta;"58; -116";NO;2002;flower;H;site;;;;;;;;;;;;;19.6;8.72;427;16.2;11.09;852;;;;;;;;;;;;;;;;;;;;;;;;;;;;0.173469388;0.190518324;N
136;136_Mor_2002_Oilseed rape_cv. 'DK3235'_site;Morandin, 2005, [10.1890/03-5271];[10.1890/03-5271];Brassica napus ;Oilseed rape;Brassicaceae;cv. 'DK3235';S;North America;Canada;La Crete, Alberta;"58; -116";NO;2002;flower;H;site;;;;;;;;;;;;;23.6;6.38;419;17.7;9.39;855;;;;;;;;;;;;;;;;;;;;;;;;;;;;0.25;0.287682072;N
137;137_Mor_2002_Canola_cv. 'Reward'_site;Morandin, 2005, [10.1890/03-5271];[10.1890/03-5271];Brassica rapa ;Canola;Brassicaceae;cv. 'Reward';S;North America;Canada;La Crete, Alberta;"58; -116";NO;2002;flower;H;site;;;;;;;;;;;;;18.8;8.76;322;17.5;9.11;641;;;;;;;;;;;;;;;;;;;;;;;;;;;;0.069148936;0.071655989;N
138;138_Mun_2007_Coffee_NA_NA;Munyuli, 2014, [10.1080/00173134.2013.853831];[10.1080/00173134.2013.853831];Coffea canephora;Coffee;Rubiaceae;NA;S;Africa;Uganda;Lake Victoria;"0.337; 32.6239";NO;2007;branch;H;NA;87;90.63112048;30;64;107.7775487;150;;16.54690303;;;;;;;;;;;;;;;;;;;;;;;9;37.53843031;150;;;;;;;;;;;;;0.264367816;0.307025035;N
139;139_Neg_2011_Jatrofa_NA_site;Negussie, 2014, [10.1111/gcbb.12072];[10.1111/gcbb.12072];Jatropha curcas ;Jatrofa;Euphorbiaceae;NA;S;Africa;Zambia;Chongwe district;"-15.35611111; 28.45444444";YES;2011;inflor.;H;site;82.37;20.1246118;20;90.33;12.61142339;20;;;;;;;26.45;12.3878166;20;27.2;10.95673309;20;;;;;;;13.31;6.126826258;20;14.45;5.500727225;20;63.95;23.21038561;20;;;;7.75;6.618761213;20;;;…
140;140_Neg_2011_Jatrofa_NA_site;Negussie, 2014, [10.1111/gcbb.12072];[10.1111/gcbb.12072];Jatropha curcas ;Jatrofa;Euphorbiaceae;NA;S;Africa;Zambia;Chongwe district;"-15.35611111; 28.45444444";YES;2011;inflor.;H;site;98.66;4.114365079;20;94.33;11.44866804;20;;;;;;;17.15;11.85116028;20;16.6;11.00145445;20;;;;;;;11.78;8.631222393;20;10.66;7.647352483;20;61.09;30.81301673;20;;;;6.85;6.216268977;20;…
141;141_Neg_2011_Jatrofa_NA_site;Negussie, 2014, [10.1111/gcbb.12072];[10.1111/gcbb.12072];Jatropha curcas ;Jatrofa;Euphorbiaceae;NA;S;Africa;Malawi;Balaka district;"-15.35611111; 28.45444444";YES;2011;inflor.;H;site;94.21;11.85116028;20;92.64;13.46112922;20;;;;;;;14.55;10.86729037;20;12.1;9.212600067;20;;;;;;;6.4;7.602631123;20;6.75;6.484597135;20;50.97;29.60554002;20;;;;12.85;8.318172876;20;;;;…
142;142_Nor_2014_Almond_NA_NA;Norfolk, 2016, [10.1111/icad.12162];[10.1111/icad.12162];Prunus dulcis;Almond;Rosaceae;NA;S;Africa;Egypt;St Katherine, South Sinai;"28.55555556; 33.97611111";YES;2014;branch;H;NA;8.69;14.07646973;30;9.66;12.32375754;30;;;;;;;;;;;;;;;;;;;;;;;;;0.832;2.919361232;30;;;;;;;;;;;;;0;-0.105820709;N
143;143_Ouv_2014_Oilseed rape_cv. 'DK Explicite'_cultivar;Ouvrard, 2017, [10.2135/cropsci2016.09.0735];[10.2135/cropsci2016.09.0735];Brassica napus ;Oilseed rape;Brassicaceae;cv. 'DK Explicite';S;Europe;Belgium;Condroz;"50.36666667; 5.21666667";YES;2014;plant;H;cultivar;80;18;44;71;24;41;;;;;;;17.64;5.64;44;15.35;5.88;41;;;;;;;;;;;;;;;;;;;;;;;;;;;;0.121159297;0.129200167;N
144;144_Ouv_2014_Oilseed rape_cv. 'DK Exquisite'_cultivar;Ouvrard, 2017, [10.2135/cropsci2016.09.0735];[10.2135/cropsci2016.09.0735];Brassica napus ;Oilseed rape;Brassicaceae;cv. 'DK Exquisite';S;Europe;Belgium;Condroz;"50.36666667; 5.21666667";YES;2014;plant;H;cultivar;77;25;13;89;15;9;;;;;;;23.57;6.6;13;21.45;8.12;9;;;;;;;;;;;;;78;24.8;12;;;;19;8.4;12;;;;0.55;0.35;12;0;-0.025290438;N
145;145_Ouv_2014_Oilseed rape_cv. 'DK Extorm'_cultivar;Ouvrard, 2017, [10.2135/cropsci2016.09.0735];[10.2135/cropsci2016.09.0735];Brassica napus ;Oilseed rape;Brassicaceae;cv. 'DK Extorm';S;Europe;Belgium;Condroz;"50.36666667; 5.21666667";YES;2014;plant;H;cultivar;85;13;18;57;29;17;;;;;;;17.87;4.78;18;13.74;7.54;17;;;;;;;;;;;;;;;;;;;;;;;;;;;;0.280262681;0.331206016;N
146;146_Ouv_2014_Oilseed rape_cv. 'Dystie'_cultivar;Ouvrard, 2017, [10.2135/cropsci2016.09.0735];[10.2135/cropsci2016.09.0735];Brassica napus ;Oilseed rape;Brassicaceae;cv. 'Dystie';S;Europe;Belgium;Condroz;"50.36666667; 5.21666667";YES;2014;plant;H;cultivar;72;27;16;53;28;18;;;;;;;14.24;6.54;16;11.14;5.58;18;;;;;;;;;;;;;;;;;;;;;;;;;;;;0.240792759;0.275943438;N
147;147_Ouv_2015_Oilseed rape_cv. 'DK Exsor'_cultivar;Ouvrard, 2017, [10.2135/cropsci2016.09.0735];[10.2135/cropsci2016.09.0735];Brassica napus ;Oilseed rape;Brassicaceae;cv. 'DK Exsor';S;Europe;Belgium;Condroz;"50.36666667; 5.21666667";YES;2015;plant;H;cultivar;92;8;12;83;11;12;;;;;;;27.41;5.07;12;19.29;6.02;12;;;;;;;;;;;;;;;;;;;;;;;;;;;;0.197034167;0.227134526;N
148;148_Ouv_2014_Oilseed rape_cv. 'DK Excellium'_cultivar;Ouvrard, 2017, [10.2135/cropsci2016.09.0735];[10.2135/cropsci2016.09.0735];Brassica napus ;Oilseed rape;Brassicaceae;cv. 'DK Excellium';S;Europe;Belgium;Condroz;"50.36666667; 5.21666667";YES;2014;plant;H;cultivar;80;20;18;76;22;16;;;;;;;18.61;3.75;18;15.25;5.36;16;;;;;;;;;;;;;;;;;;;;;;;;;;;;0.115274046;0.125206431;N
149;149_Pat_2010_Eggplant_cv. 'Poli'_site_time period;Patricio, 2012, [10.13102/sociobiology.v59i3.565];[10.13102/sociobiology.v59i3.565];Solanum melongena ;Eggplant;Solanaceae;cv. 'Poli';F;South America;Brazil;Corumbataí, São Paulo;"-22.22083333; -47.62194444";YES;2010;flower;H;site_time period;100;0;50;84;2.592296279;50;;;;;;;;;;;;;368.44;75;48;386.5;85.14;40;;;;;;;8;;50;;;;;;;162.5;;4;;;;0.16;…
150;150_Pat_2010_Eggplant_cv. 'Poli'_site_time period;Patricio, 2012, [10.13102/sociobiology.v59i3.565];[10.13102/sociobiology.v59i3.565];Solanum melongena ;Eggplant;Solanaceae;cv. 'Poli';F;South America;Brazil;Corumbataí, São Paulo;"-22.22083333; -47.62194444";YES;2010;flower;H;site_time period;94;1.679285562;50;98;0.989949494;50;;;;;;;;;;;;;218.51;67.42;47;242.41;59.33;49;;;;;;;2;;50;;;;;;;;;;;…
151;151_Pat_2010_Eggplant_cv. 'Poli'_site_time period;Patricio, 2012, [10.13102/sociobiology.v59i3.565];[10.13102/sociobiology.v59i3.565];Solanum melongena ;Eggplant;Solanaceae;cv. 'Poli';F;South America;Brazil;Limeira, São Paulo;"-22.22083333; -47.62194444";YES;2010;flower;H;site_time period;86;2.453568829;50;96;1.385640646;50;;;;;;;;;;;;;301.74;105.09;42;302.29;119.13;48;;;;;;;14;;50;;;;;;;149.…
152;152_Pat_2011_Eggplant_cv. 'Poli'_site_time period;Patricio, 2012, [10.13102/sociobiology.v59i3.565];[10.13102/sociobiology.v59i3.565];Solanum melongena ;Eggplant;Solanaceae;cv. 'Poli';F;South America;Brazil;Ajapí, São Paulo;"-22.22083333; -47.62194444";YES;2011;flower;H;site_time period;72;3.174901573;50;82;2.716615541;50;;;;;;;;;;;;;535.39;151.23;26;492.14;108.47;26;;;;;;;0;;50;;;;;;;;;;;;;0…
153;153_Pis_2011_Watermelon_cv. 'Malali'_NA;Pisanty, 2016, [10.1111/1365-2664.12574];[10.1111/1365-2664.12574];Citrullus lanatus;Watermelon;Cucurbitaceae;cv. 'Malali';F;Asia;Israel;Judean Foothills;"31.6319; 34.735";YES;2011;flower;H;NA;57.41;61.08962678;73;73.41;50.04172659;84;;;;;;;;;;;;;;;;;;;;;;;;;9.368;28.36847744;52;;;;;;;;;;;;;0;-0.245841662;N
154;154_Pri_2002_Custard Apple_cv. 'Hillary White'_NA;Pritchard, 2006, [10.1080/14620316.2006.11512032];[10.1080/14620316.2006.11512032];Annona spp.;Custard Apple;Annonaceae;cv. 'Hillary White';F;Oceania;Australia;Atherton Tablelands;"-18.0903; 145.3143";NO;2002;flower;H;NA;;;;;;;;;;;;;;;;;;;770;305.9565002;122;304.6;228.3025405;5;;;;;;;;;;;;;;;;;;;;;;0.604415584;0.927391074;N
155;155_Sáe_2012_Raspberry_site;Sáez, 2014, [10.1111/1365-2664.12325];[10.1111/1365-2664.12325];Rubus idaeus ;Raspberry;Rosaceae;NA;F;South America;Argentina;Patagonia;"-41.8101; -68.9063";NO;2012;flower;H;site;;;;;;;;;;;;;71.692;17.3545798;40;71.573;19.37211295;40;;;;;;;;;;;;;;;;;;;;;;;;;;;;0.448081913;0.001661257;N
156;156_Sáe_2012_Raspberry_site;Sáez, 2014, [10.1111/1365-2664.12325];[10.1111/1365-2664.12325];Rubus idaeus ;Raspberry;Rosaceae;NA;F;South America;Argentina;Patagonia;"-41.8101; -68.9063";NO;2012;flower;H;site;;;;;;;;;;;;;78.683;25.07053729;40;77.802;19.92867381;40;;;;;;;;;;;;;;;;;;;;;;;;;;;;0.448081913;0.011259984;N
157;157_Sáe_2012_Raspberry_site;Sáez, 2014, [10.1111/1365-2664.12325];[10.1111/1365-2664.12325];Rubus idaeus ;Raspberry;Rosaceae;NA;F;South America;Argentina;Patagonia;"-41.8101; -68.9063";NO;2012;flower;H;site;;;;;;;;;;;;;51.352;25.26027395;40;46.738;27.49916653;40;;;;;;;;;;;;;;;;;;;;;;;;;;;;0.448081913;0.094146346;N
158;158_Sáe_2012_Raspberry_site;Sáez, 2014, [10.1111/1365-2664.12325];[10.1111/1365-2664.12325];Rubus idaeus ;Raspberry;Rosaceae;NA;F;South America;Argentina;Patagonia;"-41.8101; -68.9063";NO;2012;flower;H;site;;;;;;;;;;;;;84.007;25.44368605;40;81.709;24.69738853;40;;;;;;;;;;;;;;;;;;;;;;;;;;;;0.448081913;0.027735974;N
159;159_Sáe_2012_Raspberry_site;Sáez, 2014, [10.1111/1365-2664.12325];[10.1111/1365-2664.12325];Rubus idaeus ;Raspberry;Rosaceae;NA;F;South America;Argentina;Patagonia;"-41.8101; -68.9063";NO;2012;flower;H;site;;;;;;;;;;;;;63.603;19.45433217;40;62.178;26.20263269;40;;;;;;;;;;;;;;;;;;;;;;;;;;;;0.448081913;0.0226594;N
160;160_Sáe_2012_Raspberry_site;Sáez, 2014, [10.1111/1365-2664.12325];[10.1111/1365-2664.12325];Rubus idaeus ;Raspberry;Rosaceae;NA;F;South America;Argentina;Patagonia;"-41.8101; -68.9063";NO;2012;flower;H;site;;;;;;;;;;;;;50.11;16.4628175;40;47.979;19.66304249;40;;;;;;;;;;;;;;;;;;;;;;;;;;;;0.448081913;0.043457174;N
161;161_Sam_2012_Oilseed rape_NA_site;Samnegard, 2016, [10.1098/rspb.2016.1472];[10.1098/rspb.2016.1472];Brassica napus ;Oilseed rape;Brassicaceae;NA;S;Africa;Ethiopia;Gera Woreda, Jimma zone;"7.76666667; 36.38333333";NO;2012;plant;H;site;;;;;;;0.830017951;0.103642306;5;0.889970578;0.072074265;5;5519.452121;3053.162424;5;5017.6;2977.829099;5;;;;;;;;;;;;;;;;0.824384444;0.157367741;5;6693.7;2286.58…
162;162_Sam_2012_Oilseed rape_NA_site;Samnegard, 2016, [10.1098/rspb.2016.1472];[10.1098/rspb.2016.1472];Brassica napus ;Oilseed rape;Brassicaceae;NA;S;Africa;Ethiopia;Gera Woreda, Jimma zone;"7.76666667; 36.38333333";NO;2012;plant;H;site;;;;;;;0.926051449;0.076889674;5;0.984146714;0.022192269;5;7530.34;3392.07758;5;1361.56;1226.695401;5;;;;;;;;;;;;;;;;0.939987119;0.089603748;5;5701.222222;1524.1…
163;163_Sam_2012_Oilseed rape_NA_site;Samnegard, 2016, [10.1098/rspb.2016.1472];[10.1098/rspb.2016.1472];Brassica napus ;Oilseed rape;Brassicaceae;NA;S;Africa;Ethiopia;Gera Woreda, Jimma zone;"7.76666667; 36.38333333";NO;2012;plant;H;site;;;;;;;0.967797806;0.021807467;5;0.910483375;0.094027422;5;6319.469091;4500.655372;5;3775.356364;4016.887278;5;;;;;;;;;;;;;;;;0.894658955;0.115422899;5;6096.48;3…
164;164_Sam_2012_Oilseed rape_NA_site;Samnegard, 2016, [10.1098/rspb.2016.1472];[10.1098/rspb.2016.1472];Brassica napus ;Oilseed rape;Brassicaceae;NA;S;Africa;Ethiopia;Gera Woreda, Jimma zone;"7.76666667; 36.38333333";NO;2012;plant;H;site;;;;;;;0.90248926;0.064539177;5;0.667023885;0.14004179;5;421.08;160.9541301;5;309.92;221.9987207;5;;;;;;;;;;;;;;;;0.956818851;0.044121385;5;2948.98;1907.568927;5…
165;165_Sam_2012_Oilseed rape_NA_site;Samnegard, 2016, [10.1098/rspb.2016.1472];[10.1098/rspb.2016.1472];Brassica napus ;Oilseed rape;Brassicaceae;NA;S;Africa;Ethiopia;Gera Woreda, Jimma zone;"7.76666667; 36.38333333";NO;2012;plant;H;site;;;;;;;0.905504826;0.061984398;5;0.922119722;0.043324209;5;3422.16;1823.558463;5;1638.32;2052.341495;5;;;;;;;;;;;;;;;;0.952237713;0.046066724;4;681.7333334;243.6…
166;166_Sam_2012_Oilseed rape_NA_site;Samnegard, 2016, [10.1098/rspb.2016.1472];[10.1098/rspb.2016.1472];Brassica napus ;Oilseed rape;Brassicaceae;NA;S;Africa;Ethiopia;Gera Woreda, Jimma zone;"7.76666667; 36.38333333";NO;2012;plant;H;site;;;;;;;0.860629593;0.061328668;5;0.8705724;0.141267034;5;7271.64;2559.426171;5;1179.024444;1084.321563;5;;;;;;;;;;;;;;;;0.882850166;0.071250979;4;1085.1;273.5009…
167;167_Sam_2012_Oilseed rape_NA_site;Samnegard, 2016, [10.1098/rspb.2016.1472];[10.1098/rspb.2016.1472];Brassica napus ;Oilseed rape;Brassicaceae;NA;S;Africa;Ethiopia;Gera Woreda, Jimma zone;"7.76666667; 36.38333333";NO;2012;plant;H;site;;;;;;;0.985789014;0.005671992;3;0.974074074;0.044905021;3;2735;909.730614;3;226.2;151.9457798;3;;;;;;;;;;;;;;;;0.934548028;0.017470626;3;244.3;129.40823;3;244.3…
168;168_Sam_2012_Oilseed rape_NA_site;Samnegard, 2016, [10.1098/rspb.2016.1472];[10.1098/rspb.2016.1472];Brassica napus ;Oilseed rape;Brassicaceae;NA;S;Africa;Ethiopia;Gera Woreda, Jimma zone;"7.76666667; 36.38333333";NO;2012;plant;H;site;;;;;;;0.877347453;0.060143145;5;0.919928021;0.068066349;5;6020.32;4901.883494;5;8274.54;5291.358346;5;;;;;;;;;;;;;;;;0.588333082;0.151859576;4;464.6159091;313.6…
169;169_Sam_2012_Oilseed rape_NA_site;Samnegard, 2016, [10.1098/rspb.2016.1472];[10.1098/rspb.2016.1472];Brassica napus ;Oilseed rape;Brassicaceae;NA;S;Africa;Ethiopia;Gera Woreda, Jimma zone;"7.76666667; 36.38333333";NO;2012;plant;H;site;;;;;;;0.915275019;0.082927103;5;0.836470996;0.2668044;5;1484.84;2004.275672;5;235.9781818;226.0543873;5;;;;;;;;;;;;;;;;0.413461538;0.584722915;2;239.2;338.27988…
170;170_Sam_2012_Oilseed rape_NA_site;Samnegard, 2016, [10.1098/rspb.2016.1472];[10.1098/rspb.2016.1472];Brassica napus ;Oilseed rape;Brassicaceae;NA;S;Africa;Ethiopia;Gera Woreda, Jimma zone;"7.76666667; 36.38333333";NO;2012;plant;H;site;;;;;;;0.904041653;0.018445591;5;0.769354034;0.203717444;5;7514.58;5249.505892;5;4220.267272;2822.283969;5;;;;;;;;;;;;;;;;0.795410102;0.207530134;4;3335.083333;1…
171;171_Sam_2012_Oilseed rape_NA_site;Samnegard, 2016, [10.1098/rspb.2016.1472];[10.1098/rspb.2016.1472];Brassica napus ;Oilseed rape;Brassicaceae;NA;S;Africa;Ethiopia;Gera Woreda, Jimma zone;"7.76666667; 36.38333333";NO;2012;plant;H;site;;;;;;;0.85235745;0.217306983;5;0.974704185;0.025964184;5;1048.027273;793.5862593;5;455.36;370.2355845;5;;;;;;;;;;;;;;;;0.957691198;0.054200256;5;959.12;456.2304…
172;172_Sam_2012_Oilseed rape_NA_site;Samnegard, 2016, [10.1098/rspb.2016.1472];[10.1098/rspb.2016.1472];Brassica napus ;Oilseed rape;Brassicaceae;NA;S;Africa;Ethiopia;Gera Woreda, Jimma zone;"7.76666667; 36.38333333";NO;2012;plant;H;site;;;;;;;0.914207694;0.083599223;5;0.842665659;0.184086602;5;6823.22;4241.208822;5;1294.46;1388.801976;5;;;;;;;;;;;;;;;;0.749318297;0.289359076;5;1935.82;1639.1434…
173;173_Sam_2012_Oilseed rape_NA_site;Samnegard, 2016, [10.1098/rspb.2016.1472];[10.1098/rspb.2016.1472];Brassica napus ;Oilseed rape;Brassicaceae;NA;S;Africa;Ethiopia;Gera Woreda, Jimma zone;"7.76666667; 36.38333333";NO;2012;plant;H;site;;;;;;;0.826158197;0.203052023;5;0.889605479;0.080859055;5;3333.433333;2778.190633;5;3037.04;3197.905994;5;;;;;;;;;;;;;;;;0.788375758;0.11065509;5;2866;3889.8246…
174;174_Sam_2012_Oilseed rape_NA_site;Samnegard, 2016, [10.1098/rspb.2016.1472];[10.1098/rspb.2016.1472];Brassica napus ;Oilseed rape;Brassicaceae;NA;S;Africa;Ethiopia;Gera Woreda, Jimma zone;"7.76666667; 36.38333333";NO;2012;plant;H;site;;;;;;;0.805446298;0.186760117;5;0.826381369;0.105769819;5;11128.77111;4990.885017;5;3926.86;2869.300352;5;;;;;;;;;;;;;;;;0.757265505;0.183603662;5;7376.2;3325.3…
175;175_Sam_2012_Oilseed rape_NA_site;Samnegard, 2016, [10.1098/rspb.2016.1472];[10.1098/rspb.2016.1472];Brassica napus ;Oilseed rape;Brassicaceae;NA;S;Africa;Ethiopia;Gera Woreda, Jimma zone;"7.76666667; 36.38333333";NO;2012;plant;H;site;;;;;;;0.893305281;0.091964274;5;0.786840024;0.156351646;5;2913.5;1743.919165;5;2820.231111;4474.23535;5;;;;;;;;;;;;;;;;0.920270092;0.058557655;5;2946.04;2382.67…
176;176_Sam_2012_Oilseed rape_NA_site;Samnegard, 2016, [10.1098/rspb.2016.1472];[10.1098/rspb.2016.1472];Brassica napus ;Oilseed rape;Brassicaceae;NA;S;Africa;Ethiopia;Gera Woreda, Jimma zone;"7.76666667; 36.38333333";NO;2012;plant;H;site;;;;;;;0.768730786;0.15648632;3;0.780295411;0.124118149;3;417.8333333;344.5729579;3;394.6666667;278.0740429;3;;;;;;;;;;;;;;;;0.722113196;0.112337596;5;584.5;330.…
177;177_Sam_2012_Oilseed rape_NA_site;Samnegard, 2016, [10.1098/rspb.2016.1472];[10.1098/rspb.2016.1472];Brassica napus ;Oilseed rape;Brassicaceae;NA;S;Africa;Ethiopia;Gera Woreda, Jimma zone;"7.76666667; 36.38333333";NO;2012;plant;H;site;;;;;;;0.830089057;0.129872771;5;0.943909963;0.058973218;7;520.48;261.5073842;5;451.6714286;155.2925166;7;;;;;;;;;;;;;;;;0.770833333;0.156932374;4;306.375;116.89…
178;178_Sam_2012_Oilseed rape_NA_site;Samnegard, 2016, [10.1098/rspb.2016.1472];[10.1098/rspb.2016.1472];Brassica napus ;Oilseed rape;Brassicaceae;NA;S;Africa;Ethiopia;Gera Woreda, Jimma zone;"7.76666667; 36.38333333";NO;2012;plant;H;site;;;;;;;0.966779025;0.030913244;5;0.901883575;0.065886231;5;1784.934545;787.3970075;5;664.3509092;379.4002413;5;;;;;;;;;;;;;;;;0.858668222;0.030498255;4;651.15454…
179;179_Sam_2012_Oilseed rape_NA_site;Samnegard, 2016, [10.1098/rspb.2016.1472];[10.1098/rspb.2016.1472];Brassica napus ;Oilseed rape;Brassicaceae;NA;S;Africa;Ethiopia;Gera Woreda, Jimma zone;"7.76666667; 36.38333333";NO;2012;plant;H;site;;;;;;;0.891900559;0.081787637;4;0.849896673;0.13618649;6;283.775;48.56043486;4;237.2833333;165.5164936;6;;;;;;;;;;;;;;;;0.900723064;0.042569143;5;1270.525714;13…
180;180_Sam_2012_Oilseed rape_NA_site;Samnegard, 2016, [10.1098/rspb.2016.1472];[10.1098/rspb.2016.1472];Brassica napus ;Oilseed rape;Brassicaceae;NA;S;Africa;Ethiopia;Gera Woreda, Jimma zone;"7.76666667; 36.38333333";NO;2012;plant;H;site;;;;;;;0.971065812;0.033249556;5;0.890077255;0.157242794;5;3655.46;2160.396719;5;2324.56;2541.095647;5;;;;;;;;;;;;;;;;0.978529672;0.034759985;5;2664.8;2152.19673…
181;181_Sam_2012_Oilseed rape_NA_site;Samnegard, 2016, [10.1098/rspb.2016.1472];[10.1098/rspb.2016.1472];Brassica napus ;Oilseed rape;Brassicaceae;NA;S;Africa;Ethiopia;Gera Woreda, Jimma zone;"7.76666667; 36.38333333";NO;2012;plant;H;site;;;;;;;0.952232149;0.012701306;4;0.949317618;0.085035155;4;4295.225;2468.175996;4;5025.725;4045.593278;4;;;;;;;;;;;;;;;;0.758578337;0.308552851;5;503.18;373.0281…
182;182_Sam_2012_Oilseed rape_NA_site;Samnegard, 2016, [10.1098/rspb.2016.1472];[10.1098/rspb.2016.1472];Brassica napus ;Oilseed rape;Brassicaceae;NA;S;Africa;Ethiopia;Gera Woreda, Jimma zone;"7.76666667; 36.38333333";NO;2012;plant;H;site;;;;;;;0.932884407;0.074232916;4;0.928609878;0.0578506;5;10363;4837.129118;4;2707.306667;2254.097625;5;;;;;;;;;;;;;;;;0.599669924;0.329809224;5;6598.74;4239.4101…
183;183_Sam_2012_Oilseed rape_NA_site;Samnegard, 2016, [10.1098/rspb.2016.1472];[10.1098/rspb.2016.1472];Brassica napus ;Oilseed rape;Brassicaceae;NA;S;Africa;Ethiopia;Gera Woreda, Jimma zone;"7.76666667; 36.38333333";NO;2012;plant;H;site;;;;;;;0.837482537;0.052139519;5;0.813740945;0.117157459;5;443.2;94.93545176;5;347.5822222;152.7103409;5;;;;;;;;;;;;;;;;0.869519763;0.057033944;5;319.02;87.54954…
184;184_Sil_2009_Passion fruit_f. 'flavicarpa'_NA;Silveira, 2012, [10.1016/j.scienta.2012.08.023];[10.1016/j.scienta.2012.08.023];Passiflora edulis;Passion fruit;Passifloraceae;f. 'flavicarpa';F;South America;Brazil;Mato Grosso do Sul;"-20.46666667; -55.8";YES;2009;flower;H;NA;;;;;;;;;;;;;372.55;74.40839334;10;282.35;124.0245298;10;;;;;;;;;;;;;;;;;;;;;;;;;;;;0.242115152;0.277223821;N
185;185_Vai_2001_Apricot_cv. 'Robada^COV'_time period;Vaissière, 2006, [10.17660/ActaHortic.2006.701.112];[10.17660/ActaHortic.2006.701.112];Prunus armeniaca ;Apricot;Rosaceae;cv. 'Robada^COV';F;Europe;France;NA;"43.95; 4.8075";NO;2001;inflor.;H;time period;29.09;47.11013851;649;5.45;26.48226505;2362;;;;;;;;;;;;;;;;;;;;;;;;;;;;;;;;;;;;;;;;0.812650395;1.674778864;N
186;186_Vai_2000_Apricot_cv. 'Robada^COV'_time period;Vaissière, 2006, [10.17660/ActaHortic.2006.701.112];[10.17660/ActaHortic.2006.701.112];Prunus armeniaca ;Apricot;Rosaceae;cv. 'Robada^COV';F;Europe;France;NA;"43.95; 4.8075";NO;2000;inflor.;H;time period;53.043;52.491;148;4.348;24.397;2026;;;;;;;;;;;;;;;;;;;;;;;;;;;;;;;;;;;;;;;;0.918028769;2.501386936;N
187;187_Vai_2000_Apricot_cv. 'Robada^COV'_time period;Vaissière, 2006, [10.17660/ActaHortic.2006.701.112];[10.17660/ActaHortic.2006.701.112];Prunus armeniaca ;Apricot;Rosaceae;cv. 'Robada^COV';F;Europe;France;NA;"43.95; 4.8075";NO;2000;inflor.;H;time period;21.161;43.13;255;4.927;21.63;2377;;;;;;;;;;;;;;;;;;;;;;;;;;;;;;;;;;;;;;;;0.767166013;1.457429581;N
188;188_Mal_2016_Sunflower_cv. '5009'_cultivar;Mallinger, 2017, [10.2135/cropsci2017.03.0148];[10.2135/cropsci2017.03.0148];Helianthus annuus ;Sunflower;Asteraceae;cv. '5009';S;North America;United States of America;Casselton, North Dakota;"46.9005; -97.2112";NO;2016;plant;BH;cultivar;;;;;;;;;;;;;;;;;;;;;;;;;64;9.659813663;5;66.134;10.31721765;5;;;;;;;;;;;;;34.703881;7.60384;40;0;-0.032799903;N
189;189_Mal_2016_Sunflower_cv. 'Jaguar II'_cultivar;Mallinger, 2017, [10.2135/cropsci2017.03.0148];[10.2135/cropsci2017.03.0148];Helianthus annuus ;Sunflower;Asteraceae;cv. 'Jaguar II';S;North America;United States of America;Casselton, North Dakota;"46.9005; -97.2112";NO;2016;plant;BH;cultivar;;;;;;;;;;;;;;;;;;;;;;;;;56.533;10.57436547;5;66.133;10.41560464;5;;;;;;;;;;;;;45.751696;8.94916;40;0;-0…
190;190_Mal_2016_Sunflower_cv. 'Royal Hybrid 843'_cultivar;Mallinger, 2017, [10.2135/cropsci2017.03.0148];[10.2135/cropsci2017.03.0148];Helianthus annuus ;Sunflower;Asteraceae;cv. 'Royal Hybrid 843';S;North America;United States of America;Casselton, North Dakota;"46.9005; -97.2112";NO;2016;plant;BH;cultivar;;;;;;;;;;;;;;;;;;;;;;;;;62.935;10.65262784;5;45.014;10.65262784;5;;;;;;;;;;;;;24.820324;1…
191;191_Mal_2016_Sunflower_cv. '9530'_cultivar;Mallinger, 2017, [10.2135/cropsci2017.03.0148];[10.2135/cropsci2017.03.0148];Helianthus annuus ;Sunflower;Asteraceae;cv. '9530';S;North America;United States of America;Casselton, North Dakota;"46.9005; -97.2112";NO;2016;plant;BH;cultivar;;;;;;;;;;;;;;;;;;;;;;;;;55.893;10.43572925;5;56.96;10.55424085;5;;;;;;;;;;;;;52.374169;5.329;40;0;-0.018910118;N
192;192_Mal_2016_Sunflower_cv. '9592'_cultivar;Mallinger, 2017, [10.2135/cropsci2017.03.0148];[10.2135/cropsci2017.03.0148];Helianthus annuus ;Sunflower;Asteraceae;cv. '9592';S;North America;United States of America;Casselton, North Dakota;"46.9005; -97.2112";NO;2016;plant;BH;cultivar;;;;;;;;;;;;;;;;;;;;;;;;;51.84;10.49386702;5;61.654;11.45090411;5;;;;;;;;;;;;;28.569025;7.67376;40;0;-0.173376058;N
193;193_Cam_2016_Acaí_NA;Campbell, 2017a, [10.1111/1365-2664.13086];[10.1111/1365-2664.13086];Euterpe oleracea;Acaí;Arecaceae;NA;F;South America;Brazil;Amazon estuary, Pará;"7.76666667; 36.38333333";NO;2016;inflor.;H;NA;15.83;2.298584323;18;10.12;1.00638543;54;;;;;;;;;;;;;;;;;;;;;;;;;2.6;0.100170919;54;;;;;;;;;;;;;0.360707517;0.44739321;N
194;194_Gra_2015_Macadamia_NA_NA;Grass, 2018, [10.1016/j.agee.2018.03.010];[10.1016/j.agee.2018.03.010];Macadamia integrifolia;Macadamia;?Proteaceae;NA;S;Africa;South Africa;Limpopo province;-23.867550, 29.094066;NO;2015;flower;H;NA;;;;;;;0.56;1.457203282;114;0.39;3.12209882;960;;;;;;;;;;;;;;;;;;;;;;0.246;0.833656259;23;;;;;;;;;;0.448081913;0.361790045;N
195;195_Wie_2014_Strawberry_cv. 'Honeoye'_NA;Wietzke, 2018, [10.1016/j.agee.2018.01.036];[10.1016/j.agee.2018.01.036];Fragaria x ananassa;Strawberry;Rosaceae;cv. 'Honeoye';F;Europe;Germany;Gottingen;"51.560814; 9.872864";YES;2014;flower;BH;NA;;;;;;;;;;;;;2753;274;4;2327;378;4;21.103;13.23970053;4;23.259;4.352570505;4;;;;;;;;;;;;;685;44;4;13.606;4.822708782;4;;;;0;0.035417199;N
196;196_How_NA_Macadamia1_NA_NA;Howell, 2016, [10.13140/RG.2.2.12580.88969];[10.13140/RG.2.2.12580.88969];Macadamia spp.;Macadamia1;?Proteaceae;NA;S;Oceania;Australia;Queensland;-22.575200, 144.084800;NO;NA;inflor.;BH;NA;;;;;;;85;0.268328157;45;76;187.8297101;45;;;;;;;;;;;;;;;;;;;;;;79;187.8297101;45;;;;;;;;;;0.448081913;0.111917916;N
197;197_Nic_2014_Highbush blueberry_cv. 'Bluecrop'_site;Nicholson, 2019, [10.1016/j.agee.2018.10.018];[10.1016/j.agee.2018.10.018];Vaccinium corymbosum ;Highbush blueberry;Ericaceae;cv. 'Bluecrop';F;North America;United States of America;Vermont;"44.45; -73.09";NO;2014;plant;H;site;85;6.957010852;10;88.1;6.640783086;10;;;;;;;;;;;;;1.445;0.075894664;10;1.366;0.072732386;10;;;;;;;;;;;;;;;;;;;;;;0.0…
198;198_Nic_2014_Highbush blueberry_cv. 'Bluecrop'_site;Nicholson, 2019, [10.1016/j.agee.2018.10.018];[10.1016/j.agee.2018.10.018];Vaccinium corymbosum ;Highbush blueberry;Ericaceae;cv. 'Bluecrop';F;North America;United States of America;Vermont;"44.45; -73.09";NO;2014;plant;H;site;90.3;5.375872022;10;88.6;7.589466384;10;;;;;;;;;;;;;1.807;0.060083276;10;1.763;0.075894664;10;;;;;;;;;;;;;;;;;;;;;;0…
199;199_Nic_2014_Highbush blueberry_cv. 'Bluecrop'_site;Nicholson, 2019, [10.1016/j.agee.2018.10.018];[10.1016/j.agee.2018.10.018];Vaccinium corymbosum ;Highbush blueberry;Ericaceae;cv. 'Bluecrop';F;North America;United States of America;Vermont;"44.45; -73.09";NO;2014;plant;H;site;91.2;4.74341649;10;76;8.854377448;10;;;;;;;;;;;;;1.467;0.075894664;10;1.441;0.085381497;10;;;;;;;;;;;;;;;;;;;;;;0.09…
200;200_Nic_2014_Highbush blueberry_cv. 'Bluecrop'_site;Nicholson, 2019, [10.1016/j.agee.2018.10.018];[10.1016/j.agee.2018.10.018];Vaccinium corymbosum ;Highbush blueberry;Ericaceae;cv. 'Bluecrop';F;North America;United States of America;Vermont;"44.45; -73.09";NO;2014;plant;H;site;89.3;6.008327554;10;89.7;6.957010852;10;;;;;;;;;;;;;1.539;0.060083276;10;1.498;0.066407831;10;;;;;;;;;;;;;;;;;;;;;;0…
201;201_Nic_2014_Highbush blueberry_cv. 'Bluecrop'_site;Nicholson, 2019, [10.1016/j.agee.2018.10.018];[10.1016/j.agee.2018.10.018];Vaccinium corymbosum ;Highbush blueberry;Ericaceae;cv. 'Bluecrop';F;North America;United States of America;Vermont;"44.45; -73.09";NO;2014;plant;H;site;85.9;7.90569415;10;88.4;7.273238618;10;;;;;;;;;;;;;1.771;0.060083276;10;1.684;0.056920998;10;;;;;;;;;;;;;;;;;;;;;;0.…
202;202_Nic_2014_Highbush blueberry_cv. 'Bluecrop'_site;Nicholson, 2019, [10.1016/j.agee.2018.10.018];[10.1016/j.agee.2018.10.018];Vaccinium corymbosum ;Highbush blueberry;Ericaceae;cv. 'Bluecrop';F;North America;United States of America;Vermont;"44.45; -73.09";NO;2014;plant;H;site;82.5;6.957010852;10;83;6.008327554;10;;;;;;;;;;;;;1.688;0.085381497;10;1.671;0.075894664;10;;;;;;;;;;;;;;;;;;;;;;0.0…
203;203_Nic_2014_Highbush blueberry_cv. 'Bluecrop'_site;Nicholson, 2019, [10.1016/j.agee.2018.10.018];[10.1016/j.agee.2018.10.018];Vaccinium corymbosum ;Highbush blueberry;Ericaceae;cv. 'Bluecrop';F;North America;United States of America;Vermont;"44.45; -73.09";NO;2014;plant;H;site;89.8;4.427188724;10;87.6;6.32455532;10;;;;;;;;;;;;;1.484;0.060083276;10;1.44;0.063245553;10;;;;;;;;;;;;;;;;;;;;;;0.0…
204;204_Nic_2014_Highbush blueberry_cv. 'Bluecrop'_site;Nicholson, 2019, [10.1016/j.agee.2018.10.018];[10.1016/j.agee.2018.10.018];Vaccinium corymbosum ;Highbush blueberry;Ericaceae;cv. 'Bluecrop';F;North America;United States of America;Vermont;"44.45; -73.09";NO;2014;plant;H;site;93.1;6.957010852;10;86.4;15.17893277;10;;;;;;;;;;;;;1.139;0.09486833;10;1.192;0.132815662;10;;;;;;;;;;;;;;;;;;;;;;0.…
205;205_Nic_2014_Highbush blueberry_cv. 'Bluecrop'_site;Nicholson, 2019, [10.1016/j.agee.2018.10.018];[10.1016/j.agee.2018.10.018];Vaccinium corymbosum ;Highbush blueberry;Ericaceae;cv. 'Bluecrop';F;North America;United States of America;Vermont;"44.45; -73.09";NO;2014;plant;H;site;79.1;7.589466384;10;70.4;8.538149682;10;;;;;;;;;;;;;1.767;0.075894664;10;1.459;0.10751744;10;;;;;;;;;;;;;;;;;;;;;;0.…
206;206_Rev_2014_Melon_cv. 'HM-43' (UNIGEN)_site;Revanasidda, 2019, [10.1016/j.aspen.2019.01.001];[10.1016/j.aspen.2019.01.001];Cucumis melo ;Melon;Cucurbitaceae;cv. 'HM-43' (UNIGEN);F;Asia;India;Bangalore;"13; 77.583333";NO;2014;flower;EH;site;;;;100;;30;;;;;;;241;27.15;30;269;28.35;30;440;100;30;560;120;30;;;;;;;0;0;30;;;;;;;;;;;;;0;-0.175538251;N
207;207_Rev_2015_Melon_cv. 'HM-43' (UNIGEN)_site;Revanasidda, 2019, [10.1016/j.aspen.2019.01.001];[10.1016/j.aspen.2019.01.001];Cucumis melo ;Melon;Cucurbitaceae;cv. 'HM-43' (UNIGEN);F;Asia;India;Bangalore;"13; 77.583333";NO;2015;flower;EH;site;;;;100;;30;;;;;;;250.53;24.6;30;257.76;31.2;30;450;60;30;500;70;30;;;;;;;0;0;30;;;;;;;;;;;;;0;-0.066905381;N
208;208_Cam_2013_Highbush blueberry_cv. 'Emerald'_NA;Campbell, 2018, [10.1093/jee/toy215];[10.1093/jee/toy215];Vaccinium corymbosum ;Highbush blueberry;Ericaceae;cv. 'Emerald';F;North America;United States of America;Florida;"27.6648; -81.5158";NO;2013;inflor.;BH;NA;57.128;15.97826034;40;47.674;13.42951726;40;;;;;;;20.019;3.539139435;40;16.667;2.641392853;40;2.208;0.06240923;40;1.949;0.05444657;4…
209;209_Gut_2015_Granadilla_NA_NA;Gutiérrez-Chacón, 2018, [10.1093/jee/toy133];[10.1093/jee/toy133];Passiflora ligularis;Granadilla;Passifloraceae;NA;F;South America;Colombia;Filandia;"4.67916667; -75.63444444";YES;2015;flower;H;NA;42.33184495;151.528;1200;32.381;110.309;1200;;;;;;;;;;;;;29.998;78.476;320;17.969;66.155;228;;;;;;;1.151684463;42.605;1200;;;;;;;0.069;4.429;19;;;;0.318030497;0.390225…
210;210_Mac_2016_Strawberry_cv. 'Jewel'_NA;Maclnnis, 2018, [10.1111/1365-2664.13344];[10.1111/1365-2664.13344];Fragaria x ananassa;Strawberry;Rosaceae;cv. 'Jewel';F;North America;Canada;Québec;"45.36611111; -73.92666667";YES;2016;flower;H;NA;;;;;;;;;;;;;;;;;;;11.71;5.97;22;9.4;9.39;24;;;;;;;;;;;;;;;;3.34;4.07;20;;;;0.197267293;0.219733488;N
211;211_Bar_2014_Sunflower_various_cultivar;Bartual, 2018, [10.1371/journal.pone.0203990];[10.1371/journal.pone.0203990];Helianthus annuus ;Sunflower;Asteraceae;various;S;Europe;Italy;Pisa;"43.65; 10.466667";NO;2014;inflor.;H;cultivar;;;;;;;85.709;3.559;8;82.974;8.841;32;;;;;;;;;;;;;;;;;;;;;;16.301;13.922;8;;;;;;;;;;0.031910301;0.032430532;N
212;212_Tei_2015_Passion flower_cv. 'BRS Perola do Cerrado'_NA;Teixeira, 2018, [10.1007/s40415-018-00512-z];[10.1007/s40415-018-00512-z];Passiflora setacea;Passion flower;Passifloraceae;cv. 'BRS Perola do Cerrado';F;South America;Brazil;Aragoiânia;"-16.983889; -49.393444";YES;2015;flower;BH;NA;56;3.714619765;56;0;0;62;;;;;;;154;77.96;30;;;;55.45;8.83;30;;;;;;;;;;;;;;;;;;;;;;;;;1;4.043051268;Y
213;213_San_2012_Macadamia_NA_NA;Santos, 2020, [10.1016/j.scienta.2019.108818];[10.1016/j.scienta.2019.108818];Macadamia integrifolia;Macadamia;?Proteaceae;NA;S;South America;Brazil;Brejão;"-9.019167; -36.568611";YES;2012;inflor.;BEH;NA;6.55;0.949;350;1.228;0.106;4123;;;;;;;;;;;;;1.57;0.26;18;1.36;0.27;23;;;;;;;2.3;0.572;350;;;;;;;1.43;0.3;5;;;;0.473138523;0.90883457;N
214;214_Lan_2011_Habanero pepper_cv. 'Habanero'_NA;Landaverde-González, 2017, [10.1111/1365-2664.12860];[10.1111/1365-2664.12860];Capsicum chinense;Habanero pepper;Solanaceae;cv. 'Habanero';F;North America;Mexico;Yucatan Peninsula;"18.8067; -89.3985";NO;2011;flower;BH;NA;;;;;;;;;;;;;30.2;15.67118375;165;23.01;16.955707;165;6.62;2.954403493;165;5.27;3.468212796;165;;;;;;;;;;;;;3.05;7.450234896;165…
215;215_Con_2012_Strawberry_cv. 'Jewel'_NA;Conelly, 2015, [10.1016/j.agee.2015.05.004];[10.1016/j.agee.2015.05.004];Fragaria x ananassa;Strawberry;Rosaceae;cv. 'Jewel';F;North America;United States of America;Finger lakes;"42.7238; -76.9297";NO;2012;inflor.;H;NA;;;;;;;;;;;;;;;;;;;10.808;18.269;140;8.387;7.478;140;;;;;;;;;;;;;;;;5.464;12.258;140;;;;0.22400074;0.253603713;N
216;216_Cha_2003_Clementine_cv. 'Afourer'_cultivar;Chao, 2005, [10.21273/HORTSCI.40.2.362];[10.21273/HORTSCI.40.2.362];Citrus clementina;Clementine;Rutaceae;cv. 'Afourer';F;North America;United States of America;Calif, Exeter;"36.358641; -119.063032";YES;2003;flower;BEH;cultivar;20.79;4.078288439;101;12.15;3.379488016;107;;;;;;;11;3.71;21;9.15;3.46;13;;;;;;;;;;;;;6.93;;101;;;;0;0.001;7;;;;;;;0.41…
217;217_Cha_2002_Clementine_cv. 'Fi Sodea'_cultivar;Chao, 2005, [10.21273/HORTSCI.40.2.362];[10.21273/HORTSCI.40.2.362];Citrus clementina;Clementine;Rutaceae;cv. 'Fi Sodea';F;North America;United States of America;Calif, Exeter;"36.358641; -119.063032";YES;2002;flower;BEH;cultivar;30.84;;107;3;;100;;;;;;;23.42;7.37;33;2.33;2.52;3;;;;;;;;;;;;;1;;100;;;;0;0.001;1;;;;;;;0.902723735;2.318961175;N
218;218_Cha_2003_Clementine_cv. 'Nules'_cultivar;Chao, 2005, [10.21273/HORTSCI.40.2.362];[10.21273/HORTSCI.40.2.362];Citrus clementina;Clementine;Rutaceae;cv. 'Nules';F;North America;United States of America;Calif, Exeter;"36.358641; -119.063032";YES;2003;flower;BEH;cultivar;17.48;;103;2.11;;95;;;;;;;9.33;3.41;18;10;7.07;2;;;;;;;;;;;;;0;;80;;;;;;;;;;;;;0.879290618;1.022509672;N
219;219_Cam_2013_Apple_cv. 'Amanda'_site;Campbell, 2017b, [10.1016/j.agee.2017.01.005];[10.1016/j.agee.2017.01.005];Malus domestica;Apple;Rosaceae;cv. 'Amanda';F;Europe;United Kingdom;Herefordshire;"52.084386; -2.906239";YES;2013;branch;H;site;45.91;17.02;5;26.006;2.486;5;;;;;;;;;;;;;;;;;;;;;;;;;10.844;4.86;5;;;;;;;;;;;;;0.43354389;0.568355678;N
220;220_Cam_2013_Apple_cv. 'Amanda'_site;Campbell, 2017b, [10.1016/j.agee.2017.01.005];[10.1016/j.agee.2017.01.005];Malus domestica;Apple;Rosaceae;cv. 'Amanda';F;Europe;United Kingdom;Herefordshire;"52.084386; -2.906239";YES;2013;branch;H;site;30.489;5.401;5;15.584;5.238;5;;;;;;;;;;;;;;;;;;;;;;;;;3.556;3.436;5;;;;;;;;;;;;;0.488864836;0.671121216;N
221;221_Cam_2013_Apple_cv. 'Gilly'_site;Campbell, 2017b, [10.1016/j.agee.2017.01.005];[10.1016/j.agee.2017.01.005];Malus domestica;Apple;Rosaceae;cv. 'Gilly';F;Europe;United Kingdom;Herefordshire;"52.084386; -2.906239";YES;2013;branch;H;site;30.669;12.806;4;14.697;8.482;4;;;;;;;;;;;;;;;;;;;;;;;;;5.514;2.892;4;;;;;;;;;;;;;0.520786462;0.735608981;N
222;222_Cam_2013_Apple_cv. 'Gilly'_site;Campbell, 2017b, [10.1016/j.agee.2017.01.005];[10.1016/j.agee.2017.01.005];Malus domestica;Apple;Rosaceae;cv. 'Gilly';F;Europe;United Kingdom;Herefordshire;"52.084386; -2.906239";YES;2013;branch;H;site;59.347;19.584;4;8.372;3.293;4;;;;;;;;;;;;;;;;;;;;;;;;;5.675;1.355;4;;;;;;;;;;;;;0.85893137;1.958508768;N
223;223_Cam_2013_Apple_cv. 'Hastings'_site;Campbell, 2017b, [10.1016/j.agee.2017.01.005];[10.1016/j.agee.2017.01.005];Malus domestica;Apple;Rosaceae;cv. 'Hastings';F;Europe;United Kingdom;Herefordshire;"52.084386; -2.906239";YES;2013;branch;H;site;9.723;9.983;5;2.634;4.068;5;;;;;;;;;;;;;;;;;;;;;;;;;1.414;1.687;5;;;;;;;;;;;;;0.729095958;1.30599061;N
224;224_Cam_2013_Apple_cv. 'Hastings'_site;Campbell, 2017b, [10.1016/j.agee.2017.01.005];[10.1016/j.agee.2017.01.005];Malus domestica;Apple;Rosaceae;cv. 'Hastings';F;Europe;United Kingdom;Herefordshire;"52.084386; -2.906239";YES;2013;branch;H;site;9.677;3.798;4;3.181;1.199;4;;;;;;;;;;;;;;;;;;;;;;;;;2.311;2.82;4;;;;;;;;;;;;;0.671282422;1.112556323;N
225;225_Cam_2013_Apple_cv. 'Hastings'_site;Campbell, 2017b, [10.1016/j.agee.2017.01.005];[10.1016/j.agee.2017.01.005];Malus domestica;Apple;Rosaceae;cv. 'Hastings';F;Europe;United Kingdom;Herefordshire;"52.084386; -2.906239";YES;2013;branch;H;site;47.205;10.19;5;16.031;5.605;5;;;;;;;;;;;;;;;;;;;;;;;;;7.897;5.522;5;;;;;;;;;;;;;0.660396144;1.079975471;N
226;226_Cam_2013_Apple_cv. 'Hastings'_site;Campbell, 2017b, [10.1016/j.agee.2017.01.005];[10.1016/j.agee.2017.01.005];Malus domestica;Apple;Rosaceae;cv. 'Hastings';F;Europe;United Kingdom;Herefordshire;"52.084386; -2.906239";YES;2013;branch;H;site;73.148;31.153;4;3.443;1.345;4;;;;;;;;;;;;;;;;;;;;;;;;;2.02;1.966;4;;;;;;;;;;;;;0.952931044;3.056141602;N
227;227_Wei_1992_Costa Rican pitahaya_sp1_crop;Weiss, 1991, [10.21273/HORTSCI.29.12.1487];[10.21273/HORTSCI.29.12.1487];Selenicereus costaricensis;Costa Rican pitahaya;Cactaceae;sp1;F;Asia;Israel;Beer Sheva;"31.253; 34.7915";NO;1992;flower;BH;crop;100;0;30;12.5;0.331;16;;;;;;;;;;;;;291;104.067;30;113;48;16;;;;;;;;;;;;;;;;;;;;;;0.743341924;1.512688495;N
228;228_Wei_1992_Red-peel pitaya_sp2_crop;Weiss, 1991, [10.21273/HORTSCI.29.12.1487];[10.21273/HORTSCI.29.12.1487];Selenicereus spp.;Red-peel pitaya;Cactaceae;sp2;F;Asia;Israel;Beer Sheva;"31.253; 34.7915";NO;1992;flower;BH;crop;100;0;37;20.8;0.406;24;;;;;;;;;;;;;599;152.069;37;108;53.889;24;;;;;;;;;;;;;;;;;;;;;;0.80584975;1.641673785;N
229;229_Wei_1992_White-fleshed pitaya_sp3_crop;Weiss, 1991, [10.21273/HORTSCI.29.12.1487];[10.21273/HORTSCI.29.12.1487];Selenicereus undatus;White-fleshed pitaya;Cactaceae;sp3;F;Asia;Israel;Beer Sheva;"31.253; 34.7915";NO;1992;flower;BH;crop;100;0;30;43.2;0.495;44;;;;;;;;;;;;;588;82.158;30;120;86.232;44;;;;;;;;;;;;;;;;;;;;;;0.681959184;1.214282448;N
230;230_Wei_1992_Yellow pitaya_NA_crop;Weiss, 1991, [10.21273/HORTSCI.29.12.1487];[10.21273/HORTSCI.29.12.1487];Selenicereus megalanthus;Yellow pitaya;Cactaceae;NA;F;Asia;Israel;Beer Sheva;"31.253; 34.7915";NO;1992;flower;BH;crop;100;0;15;80;0.4;10;;;;;;;;;;;;;116;15.492;15;121;15.811;10;;;;;;;;;;;;;;;;;;;;;;0.2;0.090471598;N
231;231_El-_1996_Jackfruit_cv. 'Dang Rasimi'_cultivar;El-Sawa, 1998, [10.25148/etd.FI15101281];[10.25148/etd.FI15101281];Artocarpus heterophyllus;Jackfruit;Moraceae;cv. 'Dang Rasimi';F;North America;United States of America;Miami, Florida;"25.660314; -80.282822";YES;1996;inflor.;BH;cultivar;;;;;;;;;;;;;206;69.2820323;3;157;48;4;7286;2203.168627;3;9916;4148;4;1098;381.0511777;3;1097;210;4;;;;;;;1;…
232;232_El-_1996_Jackfruit_cv. 'Chee'_cultivar;El-Sawa, 1998, [10.25148/etd.FI15101281];[10.25148/etd.FI15101281];Artocarpus heterophyllus;Jackfruit;Moraceae;cv. 'Chee';F;North America;United States of America;Miami, Florida;"25.660314; -80.282822";YES;1996;inflor.;BH;cultivar;;;;;;;;;;;;;69;15.65247584;5;60;17.1464282;6;4720;1115.797921;5;4822;1481.941294;6;533;100.623059;5;487;166.5653025;6;;;;…
233;233_Nor_1984_Pawpaw_NA_site;Norman, 1992, [10.2307/2996913];[10.2307/2996913];Asimina parviflora;Pawpaw;Annonaceae;NA;F;North America;United States of America;Volusia, Florida;"28.948652; -81.3373";YES;1984;flower;BEH;site;16;;25;3.2;;188;;;;;;;6.6;2.8;4;4.4;2.1;6.016;;;;;;;;;;;;;6.9;;29;;;;3.8;2.1;2;;;;;;;0.8;1.00745151;N
234;234_Nor_1987_Pawpaw_NA_site;Norman, 1992, [10.2307/2996913];[10.2307/2996913];Asimina parviflora;Pawpaw;Annonaceae;NA;F;North America;United States of America;Volusia, Florida;"28.948652; -81.3373";YES;1987;flower;BEH;site;20.8;;24;1.7;;59;;;;;;;6.1;;;1;;;;;;;;;;;;;;;0;;27;;;;;;;;;;;;;0.918269231;2.156306753;N
235;235_Nor_1987_Pawpaw_NA_site;Norman, 1992, [10.2307/2996913];[10.2307/2996913];Asimina parviflora;Pawpaw;Annonaceae;NA;F;North America;United States of America;Volusia, Florida;"28.948652; -81.3373";YES;1987;flower;BEH;site;29.2;;24;7.4;;68;;;;;;;6;2;7.008;6.3;2.7;5.032;;;;;;;;;;;;;0;;23;;;;;;;;;;;;;0.746575342;0.661949272;N
236;236_Blo_NA_Oilseed rape_cv. 'Hyola 420'_site;Blochtein, 2014, [10.1590/1519-6984.02213];[10.1590/1519-6984.02213];Brassica napus ;Oilseed rape;Brassicaceae;cv. 'Hyola 420';S;South America;Brazil;Rio Grande do Sul;"-28.053611; -51.190278";YES;NA;flower;H;site;54.2;;24;95;;20;;;;;;;20;6.3;14;19;6.2;19;;;;;;;0.084;;13;0.103;;19;77.8;;18;;;;14;8.8;14;;;;0.087;0.054;14;0;-0.237938293;N
237;237_Blo_NA_Oilseed rape_cv. 'Hyola 61'_site;Blochtein, 2014, [10.1590/1519-6984.02213];[10.1590/1519-6984.02213];Brassica napus ;Oilseed rape;Brassicaceae;cv. 'Hyola 61';S;South America;Brazil;Rio Grande do Sul;"-28.053611; -51.190278";YES;NA;flower;H;site;63;3.547872602;54;77.8;2.458670372;35;;;;;;;11;7.1;21;13;6.5;28;;;;;;;0.028;;34;0.036;;16;45.7;;46;;;;10;7.9;21;;;;0.054;0.033;18;0;-0.209…
238;238_Blo_NA_Oilseed rape_cv. 'Hyola 61'_site;Blochtein, 2014, [10.1590/1519-6984.02213];[10.1590/1519-6984.02213];Brassica napus ;Oilseed rape;Brassicaceae;cv. 'Hyola 61';S;South America;Brazil;Rio Grande do Sul;"-28.053611; -51.190278";YES;NA;flower;H;site;100;0;48;91.3;1.911498365;46;;;;;;;14;6.5;11;13;5.9;42;;;;;;;0.067;;48;0.097;;42;61.1;;18;;;;4;3.2;11;;;;0.016;0.015;11;0;-0.068296996;N
239;239_Cav_2004_Marolo_NA_site;Cavalcante, 2009, [10.1590/S0006-87052009000100002];[10.1590/S0006-87052009000100002];Annona crassiflora;Marolo;Annonaceae;NA;F;South America;Brazil;Goiânia;"-16.598889; -49.278889";YES;2004;flower;BH;site;39.46;48.46440168;147;0;0;114;;;;;;;;;;;;;;;;;;;;;;;;;0;0;111;;;;;;;;;;;;;1;3.700313832;Y
240;240_Cav_2004_Marolo_NA_site;Cavalcante, 2009, [10.1590/S0006-87052009000100002];[10.1590/S0006-87052009000100002];Annona crassiflora;Marolo;Annonaceae;NA;F;South America;Brazil;Vila Propício;"-16.598889; -49.278889";YES;2004;flower;BH;site;31.11;45.03496055;45;6.68;12.99834137;129;;;;;;;;;;;;;;;;;;;;;;;;;0;0;65;;;;;;;;;;;;;0.785278046;1.538411323;N
241;241_Cav_2005_Marolo_NA_site;Cavalcante, 2009, [10.1590/S0006-87052009000100002];[10.1590/S0006-87052009000100002];Annona crassiflora;Marolo;Annonaceae;NA;F;South America;Brazil;Goiânia;"-16.598889; -49.278889";YES;2005;flower;BH;site;64.145;47.03620125;65;7.215;18.16069546;65;;;;;;;;;;;;;;;;;;;;;;;;;0;0;111;;;;;;;;;;;;;0.887520461;2.184983953;N
242;242_Pri_NA_Custard Apple_cv. 'Hillary White'_site;Pritchard, 2005, [Pritchard, Katie (2005) The unseen costs of agricultural expansion across a rainforest landscape: depauperate pollinator communities and reduced yield in isolated crops. Masters (Research) thesis, James Cook University.];[Pritchard, Katie (2005) The unseen costs of agricultural expansion across a rainforest landscape: depaupe…
243;243_Pri_NA_Custard Apple_cv. 'Hillary White'_site;Pritchard, 2005, [Pritchard, Katie (2005) The unseen costs of agricultural expansion across a rainforest landscape: depauperate pollinator communities and reduced yield in isolated crops. Masters (Research) thesis, James Cook University.];[Pritchard, Katie (2005) The unseen costs of agricultural expansion across a rainforest landscape: depaupe…
244;244_Pri_NA_Custard Apple_cv. 'Hillary White'_site;Pritchard, 2005, [Pritchard, Katie (2005) The unseen costs of agricultural expansion across a rainforest landscape: depauperate pollinator communities and reduced yield in isolated crops. Masters (Research) thesis, James Cook University.];[Pritchard, Katie (2005) The unseen costs of agricultural expansion across a rainforest landscape: depaupe…
245;245_Pri_NA_Custard Apple_cv. 'Hillary White'_site;Pritchard, 2005, [Pritchard, Katie (2005) The unseen costs of agricultural expansion across a rainforest landscape: depauperate pollinator communities and reduced yield in isolated crops. Masters (Research) thesis, James Cook University.];[Pritchard, Katie (2005) The unseen costs of agricultural expansion across a rainforest landscape: depaupe…
246;246_Pri_NA_Custard Apple_cv. 'Hillary White'_site;Pritchard, 2005, [Pritchard, Katie (2005) The unseen costs of agricultural expansion across a rainforest landscape: depauperate pollinator communities and reduced yield in isolated crops. Masters (Research) thesis, James Cook University.];[Pritchard, Katie (2005) The unseen costs of agricultural expansion across a rainforest landscape: depaupe…
247;247_Hog_1996_Oilseed rape_clone '1803'_cultivar;Hogarth, 1998, [Hogarth, C. R. (1998). Apetalous canola (Brassica napus) hybrid seed production (Doctoral dissertation, University of Tasmania).];[Hogarth, C. R. (1998). Apetalous canola (Brassica napus) hybrid seed production (Doctoral dissertation, University of Tasmania).];Brassica napus ;Oilseed rape;Brassicaceae;clone '1803';S;Oceania;Austr…
248;248_Hog_1996_Oilseed rape_clone '1806'_cultivar;Hogarth, 1998, [Hogarth, C. R. (1998). Apetalous canola (Brassica napus) hybrid seed production (Doctoral dissertation, University of Tasmania).];[Hogarth, C. R. (1998). Apetalous canola (Brassica napus) hybrid seed production (Doctoral dissertation, University of Tasmania).];Brassica napus ;Oilseed rape;Brassicaceae;clone '1806';S;Oceania;Austr…
249;249_Hog_1996_Oilseed rape_clone '2807'_cultivar;Hogarth, 1998, [Hogarth, C. R. (1998). Apetalous canola (Brassica napus) hybrid seed production (Doctoral dissertation, University of Tasmania).];[Hogarth, C. R. (1998). Apetalous canola (Brassica napus) hybrid seed production (Doctoral dissertation, University of Tasmania).];Brassica napus ;Oilseed rape;Brassicaceae;clone '2807';S;Oceania;Austr…
250;250_Hog_1996_Oilseed rape_clone '2809'_cultivar;Hogarth, 1998, [Hogarth, C. R. (1998). Apetalous canola (Brassica napus) hybrid seed production (Doctoral dissertation, University of Tasmania).];[Hogarth, C. R. (1998). Apetalous canola (Brassica napus) hybrid seed production (Doctoral dissertation, University of Tasmania).];Brassica napus ;Oilseed rape;Brassicaceae;clone '2809';S;Oceania;Austr…
251;251_Hog_1996_Oilseed rape_clone '20894'_cultivar;Hogarth, 1998, [Hogarth, C. R. (1998). Apetalous canola (Brassica napus) hybrid seed production (Doctoral dissertation, University of Tasmania).];[Hogarth, C. R. (1998). Apetalous canola (Brassica napus) hybrid seed production (Doctoral dissertation, University of Tasmania).];Brassica napus ;Oilseed rape;Brassicaceae;clone '20894';S;Oceania;Aus…
252;252_Sam_NA_Jatrofa_NA_NA;Samocha, 2014, [10.1007/s12155-014-9465-1];[10.1007/s12155-014-9465-1];Jatropha curcas ;Jatrofa;Euphorbiaceae;NA;S;Asia;Israel;Bet-dagan;"31.983333; 34.816667";YES;NA;inflor.;H;NA;73.614;24.97883124;10;94.454;8.240895582;10;51.765;20.72873006;10;62.185;14.08794698;10;;;;;;;;;;;;;0.56;0.031622777;30;0.54;0.031622777;30;1.48;3.978145296;10;0.49;1.264911064;10;;;;;;;0.5;…
253;253_Zha_2008_Caper_NA_NA;Zhang, 2009, [10.1111/j.1744-7909.2008.00800.x];[10.1111/j.1744-7909.2008.00800.x];Capparis spinosa ;Caper;Capparaceae;NA;F;Asia;China;Xinjiang Uygur;"42.864583; 89.185222";YES;2008;flower;BEH;NA;36.7;2.639948863;30;56.7;2.713914147;30;;;;;;;142.8;84.7;30;161.2;65.3;30;;;;;;;;;;;;;9.4;;30;;;;79.7;33;30;;;;;;;0;-0.278099118;N
254;254_Pra_2017_Arabic Coffee_NA_site;Prado, 2018, [Prado, S. (2018). Pollinators in Coffee Plantations: Opportunities to Foster Their Presence and Benefits for Growers.];[Prado, S. (2018). Pollinators in Coffee Plantations: Opportunities to Foster Their Presence and Benefits for Growers.];Coffea arabica ;Arabic Coffee;Rubiaceae;NA;S;North America;Puerto Rico;NA;"18.2208; -66.5901";NO;2017;branc…
255;255_Pra_2017_Arabic Coffee_NA_site;Prado, 2018, [Prado, S. (2018). Pollinators in Coffee Plantations: Opportunities to Foster Their Presence and Benefits for Growers.];[Prado, S. (2018). Pollinators in Coffee Plantations: Opportunities to Foster Their Presence and Benefits for Growers.];Coffea arabica ;Arabic Coffee;Rubiaceae;NA;S;North America;Puerto Rico;NA;"18.2208; -66.5901";NO;2017;branc…
257;257_Vel_2013_Cottonseed_NA_NA;Velázquez-López, 2018, [10.3389/fpls.2018.00574];[10.3389/fpls.2018.00574];Gossypium hirsutum ;Cottonseed;Malvaceae;NA;S;North America;Mexico;Mexico city;"21.333333; -89.15";NO;2013;flower;BEH;NA;19.05;;40;43.48;;40;0.372806125;0.133024873;20;0.2632245;0.089195869;20;;;;;;;;;;;;;0.21138575;0.012302878;20;0.201804125;0.025374687;20;34.09;;40;0.323171375;0.10534339…
258;258_Oro_2009_Bitter melon_NA_time period;Oronje, 2012, [10.5897/AJAR11.725];[10.5897/AJAR11.725];Momordica charantia ;Bitter melon;Cucurbitaceae;NA;F;Africa;Kenya;Kakamega;"0.2827; 34.7519";NO;2009;flower;BH;time period;52;;40;38;;63;;;;;;;1.7;6.049;21;1;6.026;24;4.3;9.303;21;2.9;9.308;24;0.1;0.275;21;0.1;0.294;24;0;0;;;;;;;;;;;;;;0.297406082;0.309547524;N
259;259_Oro_2010_Bitter melon_NA_time period;Oronje, 2012, [10.5897/AJAR11.725];[10.5897/AJAR11.725];Momordica charantia ;Bitter melon;Cucurbitaceae;NA;F;Africa;Kenya;Kakamega;"0.2827; 34.7519";NO;2010;flower;BH;time period;61;;54;14;;264;;;;;;;4.3;4.711;33;0.3;4.684;37;3.9;3.619;33;0.6;3.65;37;0.6;3.447;33;0.04;0.547;37;0;0;;;;;;;;;;;;;;0.808322825;2.178564185;N
260;260_Saw_NA_Watermelon_NA_NA;Sawe, 2020, [10.1016/j.baae.2020.02.004];[10.1016/j.baae.2020.02.004];Citrullus lanatus;Watermelon;Cucurbitaceae;NA;F;Africa;Tanzania;Arusha;"-3.3869; 36.683";NO;NA;flower;H;NA;34;8.327040291;309;13;6.109255274;330;;;;;;;;;;;;;2.5;1.427725464;104;1.9;1.138419958;40;;;;;;;;;;;;;;;;;;;;;;0.428823529;0.617924006;N
261;261_Kna_2015_Courgette_var. tosca_NA;Knapp, 2018, [Knapp, J. L. (2018). Cucurbit Pollination: Mechanisms and Management to Optimise Field Quality and Quantity. University of Exeter (United Kingdom).];[Knapp, J. L. (2018). Cucurbit Pollination: Mechanisms and Management to Optimise Field Quality and Quantity. University of Exeter (United Kingdom).];Cucurbita pepo ;Courgette;Cucurbitaceae;var. …
262;262_Yam_1956_Acerola_cv. 'Mauwili'_cultivar;Yamane, 1960, [Yamane, G. M. (1960). Pollination and Fruit Set of Acerola. Ph.D diss.];[Yamane, G. M. (1960). Pollination and Fruit Set of Acerola. Ph.D diss.];Malpighia glabra ;Acerola;Malpighiaceae;cv. 'Mauwili';F;North America;United States of America;Hawai, Puna;"19.543606; -155.10161";NO;1956;flower;H;cultivar;48.648;25.81170231;5;2.816;0.468;5…
263;263_Yam_1956_Acerola_cv. '269-2'_cultivar;Yamane, 1960, [Yamane, G. M. (1960). Pollination and Fruit Set of Acerola. Ph.D diss.];[Yamane, G. M. (1960). Pollination and Fruit Set of Acerola. Ph.D diss.];Malpighia glabra ;Acerola;Malpighiaceae;cv. '269-2';F;North America;United States of America;Hawai, Puna;"19.543606; -155.10161";NO;1956;flower;H;cultivar;69.33;36.94381553;75;4;24.99140462;75;…
264;264_Yam_1956_Acerola_cv. 'B-17'_cultivar;Yamane, 1960, [Yamane, G. M. (1960). Pollination and Fruit Set of Acerola. Ph.D diss.];[Yamane, G. M. (1960). Pollination and Fruit Set of Acerola. Ph.D diss.];Malpighia glabra ;Acerola;Malpighiaceae;cv. 'B-17';F;North America;United States of America;Hawai, Puna;"19.543606; -155.10161";NO;1956;flower;H;cultivar;53.33;47.80964363;75;5.33;28.25115305;75…
265;265_Yam_1956_Acerola_cv. '6663, SAT-34'_cultivar;Yamane, 1960, [Yamane, G. M. (1960). Pollination and Fruit Set of Acerola. Ph.D diss.];[Yamane, G. M. (1960). Pollination and Fruit Set of Acerola. Ph.D diss.];Malpighia glabra ;Acerola;Malpighiaceae;cv. '6663, SAT-34';F;North America;United States of America;Hawai, Puna;"19.543606; -155.10161";NO;1956;flower;H;cultivar;65.45;48.45788011;55;4.8…
266;266_Yam_1956_Acerola_cv. '6663, SAT-28'_cultivar;Yamane, 1960, [Yamane, G. M. (1960). Pollination and Fruit Set of Acerola. Ph.D diss.];[Yamane, G. M. (1960). Pollination and Fruit Set of Acerola. Ph.D diss.];Malpighia glabra ;Acerola;Malpighiaceae;cv. '6663, SAT-28';F;North America;United States of America;Hawai, Puna;"19.543606; -155.10161";NO;1956;flower;H;cultivar;70;32.42494344;40;11.53;…
267;267_Yam_1956_Acerola_cv. '6663, 4BT-43'_cultivar;Yamane, 1960, [Yamane, G. M. (1960). Pollination and Fruit Set of Acerola. Ph.D diss.];[Yamane, G. M. (1960). Pollination and Fruit Set of Acerola. Ph.D diss.];Malpighia glabra ;Acerola;Malpighiaceae;cv. '6663, 4BT-43';F;North America;United States of America;Hawai, Puna;"19.543606; -155.10161";NO;1956;flower;H;cultivar;9.34;34.572;76;1.31;17.2…
268;268_Kle_2008_Almond_cv. 'Nonpareil'_NA;Klein, 2015, [10.1111/plb.12180];[10.1111/plb.12180];Prunus dulcis;Almond;Rosaceae;cv. 'Nonpareil';S;North America;United States of America;Sacramento Valley;38.922048, -122.033868;YES;2008;plant;H;NA;49.058;59.65943546;60;31.025;23.19142428;60;;;;;;;;;;;;;;;;;;;;;;;;;2.243;6.622801522;60;;;;;;;;;;;;;0.367585307;0.458209941;N
269;269_Kof_2007_Watermelon_cv. 'Bebu'_cultivar;Koffi, 2013, [10.1016/j.scienta.2013.10.007];[10.1016/j.scienta.2013.10.007];Citrullus lanatus;Watermelon;Cucurbitaceae;cv. 'Bebu';F;Africa;West Africa;Abidjan;"5.387254; -4.019116";NO;2007;flower;H;cultivar;65.43;101.5091129;40;42.39;108.9088426;40;;;;;;;211.66;528.8593159;40;175.23;566.4271745;40;1232.01;2001.152549;40;1115.21;1825.582893;40;45.06…
270;270_Kof_2007_Watermelon_cv. 'Wlêwlê'_cultivar;Koffi, 2013, [10.1016/j.scienta.2013.10.007];[10.1016/j.scienta.2013.10.007];Citrullus lanatus;Watermelon;Cucurbitaceae;cv. 'Wlêwlê';F;Africa;West Africa;Abidjan;"5.387254; -4.019116";NO;2007;flower;H;cultivar;69.84;1.039615313;3;49.64333333;4.182458076;3;;;;;;;358.8666667;40.45947218;3;280.01;42.6622456;3;1064.436667;165.0385685;3;896.0933333;113…
271;271_Tho_NA_Cucumber_NA_NA;Thomson, 2003, [10.1007/s00442-002-1102-6];[10.1007/s00442-002-1102-6];Cucumis sativus ;Cucumber;Cucurbitaceae;NA;F;Oceania;Australia;NA;"-25.2744; 133.7751";NO;NA;plant;H;NA;;;;;;;;;;;;;;;;;;;362.121;94.47644335;12;87.892;112.9678178;12;;;;;;;;;;;;;;;;;;;;;;0.757285548;1.415869622;N
272;272_Ano_2011_Smoth gourd_cv. 'C-2016'_cultivar;Anooj, 2013, [Anooj, S. S., Malik, V. S., Sharma, S. K., Kumar, Y., & Rana, M. K. (2013). Impact of Pollination Methods on Fruit Yield of Smooth Gourd (Luffa aegyptica Mill.) in India. Journal of Apiculture, 28(4), 279-284.];[Anooj, S. S., Malik, V. S., Sharma, S. K., Kumar, Y., & Rana, M. K. (2013). Impact of Pollination Methods on Fruit Yield o…
273;273_Ano_2011_Smoth gourd_cv. 'Hirat'_cultivar;Anooj, 2013, [Anooj, S. S., Malik, V. S., Sharma, S. K., Kumar, Y., & Rana, M. K. (2013). Impact of Pollination Methods on Fruit Yield of Smooth Gourd (Luffa aegyptica Mill.) in India. Journal of Apiculture, 28(4), 279-284.];[Anooj, S. S., Malik, V. S., Sharma, S. K., Kumar, Y., & Rana, M. K. (2013). Impact of Pollination Methods on Fruit Yield of…
274;274_Ano_2011_Smoth gourd_cv. 'Ragini'_cultivar;Anooj, 2013, [Anooj, S. S., Malik, V. S., Sharma, S. K., Kumar, Y., & Rana, M. K. (2013). Impact of Pollination Methods on Fruit Yield of Smooth Gourd (Luffa aegyptica Mill.) in India. Journal of Apiculture, 28(4), 279-284.];[Anooj, S. S., Malik, V. S., Sharma, S. K., Kumar, Y., & Rana, M. K. (2013). Impact of Pollination Methods on Fruit Yield o…
275;275_Ano_2011_Smoth gourd_cv. 'Pusa Chickni'_cultivar;Anooj, 2013, [Anooj, S. S., Malik, V. S., Sharma, S. K., Kumar, Y., & Rana, M. K. (2013). Impact of Pollination Methods on Fruit Yield of Smooth Gourd (Luffa aegyptica Mill.) in India. Journal of Apiculture, 28(4), 279-284.];[Anooj, S. S., Malik, V. S., Sharma, S. K., Kumar, Y., & Rana, M. K. (2013). Impact of Pollination Methods on Fruit Y…
276;276_Bon_2006_Coriadrum_NA_crop_site_time period;Bonn, 2008, [Abu-Hammour, K. Pollination of Medicinal Plants (Nigella sativa and Coriandrum sativum) and Cucurbita pepo in Jordan. - Bonn, 2008. - Dissertation, Rheinische Friedrich-Wilhelms-Universität Bonn.];[Abu-Hammour, K. Pollination of Medicinal Plants (Nigella sativa and Coriandrum sativum) and Cucurbita pepo in Jordan. - Bonn, 2008. - Di…
277;277_Bon_2006_Coriadrum_NA_crop_site_time period;Bonn, 2008, [Abu-Hammour, K. Pollination of Medicinal Plants (Nigella sativa and Coriandrum sativum) and Cucurbita pepo in Jordan. - Bonn, 2008. - Dissertation, Rheinische Friedrich-Wilhelms-Universität Bonn.];[Abu-Hammour, K. Pollination of Medicinal Plants (Nigella sativa and Coriandrum sativum) and Cucurbita pepo in Jordan. - Bonn, 2008. - Di…
278;278_Bon_2006_Coriadrum_NA_crop_site_time period;Bonn, 2008, [Abu-Hammour, K. Pollination of Medicinal Plants (Nigella sativa and Coriandrum sativum) and Cucurbita pepo in Jordan. - Bonn, 2008. - Dissertation, Rheinische Friedrich-Wilhelms-Universität Bonn.];[Abu-Hammour, K. Pollination of Medicinal Plants (Nigella sativa and Coriandrum sativum) and Cucurbita pepo in Jordan. - Bonn, 2008. - Di…
279;279_Bon_2006_Coriadrum_NA_crop_site_time period;Bonn, 2008, [Abu-Hammour, K. Pollination of Medicinal Plants (Nigella sativa and Coriandrum sativum) and Cucurbita pepo in Jordan. - Bonn, 2008. - Dissertation, Rheinische Friedrich-Wilhelms-Universität Bonn.];[Abu-Hammour, K. Pollination of Medicinal Plants (Nigella sativa and Coriandrum sativum) and Cucurbita pepo in Jordan. - Bonn, 2008. - Di…
280;280_Bon_2007_Squash_cv. 'Anita'_crop_site_time period;Bonn, 2008, [Abu-Hammour, K. Pollination of Medicinal Plants (Nigella sativa and Coriandrum sativum) and Cucurbita pepo in Jordan. - Bonn, 2008. - Dissertation, Rheinische Friedrich-Wilhelms-Universität Bonn.];[Abu-Hammour, K. Pollination of Medicinal Plants (Nigella sativa and Coriandrum sativum) and Cucurbita pepo in Jordan. - Bonn, 2008…
281;281_Bon_2007_Squash_cv. 'Anita'_crop_site_time period;Bonn, 2008, [Abu-Hammour, K. Pollination of Medicinal Plants (Nigella sativa and Coriandrum sativum) and Cucurbita pepo in Jordan. - Bonn, 2008. - Dissertation, Rheinische Friedrich-Wilhelms-Universität Bonn.];[Abu-Hammour, K. Pollination of Medicinal Plants (Nigella sativa and Coriandrum sativum) and Cucurbita pepo in Jordan. - Bonn, 2008…
282;282_Bon_2007_Squash_cv. 'Anita'_crop_site_time period;Bonn, 2008, [Abu-Hammour, K. Pollination of Medicinal Plants (Nigella sativa and Coriandrum sativum) and Cucurbita pepo in Jordan. - Bonn, 2008. - Dissertation, Rheinische Friedrich-Wilhelms-Universität Bonn.];[Abu-Hammour, K. Pollination of Medicinal Plants (Nigella sativa and Coriandrum sativum) and Cucurbita pepo in Jordan. - Bonn, 2008…
283;283_Bon_2007_Squash_cv. 'Anita'_crop_site_time period;Bonn, 2008, [Abu-Hammour, K. Pollination of Medicinal Plants (Nigella sativa and Coriandrum sativum) and Cucurbita pepo in Jordan. - Bonn, 2008. - Dissertation, Rheinische Friedrich-Wilhelms-Universität Bonn.];[Abu-Hammour, K. Pollination of Medicinal Plants (Nigella sativa and Coriandrum sativum) and Cucurbita pepo in Jordan. - Bonn, 2008…
284;284_Bon_2006_Black cumin_NA_crop_site_time period;Bonn, 2008, [Abu-Hammour, K. Pollination of Medicinal Plants (Nigella sativa and Coriandrum sativum) and Cucurbita pepo in Jordan. - Bonn, 2008. - Dissertation, Rheinische Friedrich-Wilhelms-Universität Bonn.];[Abu-Hammour, K. Pollination of Medicinal Plants (Nigella sativa and Coriandrum sativum) and Cucurbita pepo in Jordan. - Bonn, 2008. - …
285;285_Bon_2006_Black cumin_NA_crop_site_time period;Bonn, 2008, [Abu-Hammour, K. Pollination of Medicinal Plants (Nigella sativa and Coriandrum sativum) and Cucurbita pepo in Jordan. - Bonn, 2008. - Dissertation, Rheinische Friedrich-Wilhelms-Universität Bonn.];[Abu-Hammour, K. Pollination of Medicinal Plants (Nigella sativa and Coriandrum sativum) and Cucurbita pepo in Jordan. - Bonn, 2008. - …
286;286_Bon_2006_Black cumin_NA_crop_site_time period;Bonn, 2008, [Abu-Hammour, K. Pollination of Medicinal Plants (Nigella sativa and Coriandrum sativum) and Cucurbita pepo in Jordan. - Bonn, 2008. - Dissertation, Rheinische Friedrich-Wilhelms-Universität Bonn.];[Abu-Hammour, K. Pollination of Medicinal Plants (Nigella sativa and Coriandrum sativum) and Cucurbita pepo in Jordan. - Bonn, 2008. - …
287;287_Bon_2006_Black cumin_NA_crop_site_time period;Bonn, 2008, [Abu-Hammour, K. Pollination of Medicinal Plants (Nigella sativa and Coriandrum sativum) and Cucurbita pepo in Jordan. - Bonn, 2008. - Dissertation, Rheinische Friedrich-Wilhelms-Universität Bonn.];[Abu-Hammour, K. Pollination of Medicinal Plants (Nigella sativa and Coriandrum sativum) and Cucurbita pepo in Jordan. - Bonn, 2008. - …
288;288_Str_NA_Melon_cv. 'Challenger'_NA;Strauss, 2004, [10.1111/j.0307-6946.2004.00587.x];[10.1111/j.0307-6946.2004.00587.x];Cucumis melo ;Melon;Cucurbitaceae;cv. 'Challenger';F;North America;United States of America;Davis;"38.5449; -121.7405";NO;NA;plant;H;NA;;;;;;;;;;;;;;;;;;;1319.078;170.0044686;35;1224.138;187.1965965;35;;;;;;;;;;;;;;;;;;;;;;0.071974516;0.074696085;N
289;289_Sto_NA_Karite nut_subs. paradoxa_site;Stout, 2018, [10.26786/1920-7603(2018)two];[10.26786/1920-7603(2018)two];Vitellaria paradoxa;Karite nut;Sapotaceae;subs. paradoxa;S;Africa;Ghana;Kanfaiyili;"9.50688; -0.90753";YES;NA;inflor.;H;site;;;;;;;;;;;;;;;;;;;16.63;9.744;9;21.3;8.376;6;6.56;4.547;9;7.74;2.854;6;;;;;;;;;;9.96;0.001;1;0.32;0.001;1;0;-0.206454932;N
290;290_Sto_NA_Karite nut_subs. paradoxa_site;Stout, 2018, [10.26786/1920-7603(2018)two];[10.26786/1920-7603(2018)two];Vitellaria paradoxa;Karite nut;Sapotaceae;subs. paradoxa;S;Africa;Ghana;Damongo;"9.50688; -0.90753";YES;NA;inflor.;H;site;;;;;;;;;;;;;;;;;;;9.37;14.405;10;10.47;7.142;9;5.63;10.198;10;5.32;3.539;9;;;;;;;;;;11.27;8.008;8;5.09;4.42;8;0.055062167;-0.027182395;N
291;291_Sto_NA_Karite nut_subs. paradoxa_site;Stout, 2018, [10.26786/1920-7603(2018)two];[10.26786/1920-7603(2018)two];Vitellaria paradoxa;Karite nut;Sapotaceae;subs. paradoxa;S;Africa;Ghana;Torem 1;"9.50688; -0.90753";YES;NA;inflor.;H;site;;;;;;;;;;;;;;;;;;;20.85;15.651;8;20.32;1.222;3;7.82;6.19;8;8.2;0.171;3;;;;;;;;;;23.2;8.887;5;7.56;1.293;5;0;-0.010850637;N
292;292_Sto_NA_Karite nut_subs. paradoxa_site;Stout, 2018, [10.26786/1920-7603(2018)two];[10.26786/1920-7603(2018)two];Vitellaria paradoxa;Karite nut;Sapotaceae;subs. paradoxa;S;Africa;Ghana;Torem 2;"9.50688; -0.90753";YES;NA;inflor.;H;site;;;;;;;;;;;;;;;;;;;19.24;15.501;14;18.02;18.43;12;7.13;5.612;14;7.36;5.343;12;;;;;;;;;;13.41;1.171;3;6.55;0.125;3;0;0.016880247;N
293;293_Kit_1988_Persimmon_cv. 'Fuyu'_NA;Kitajima, 1992, [10.2503/jjshs.61.499];[10.2503/jjshs.61.499];Diospyros kaki;Persimmon;Ebenaceae;cv. 'Fuyu';F;Asia;Japan;Kyoto;"35.032466; 135.784269";YES;1988;plant;BH;NA;;;;;;;;;;;;;5.216666667;0.679256129;12;2.85;0.832165849;10;;;;;;;;;;;;;;;;;;;;;;;;;;;;0.448081913;0.604539634;N
294;294_Way_2016_Durian_cv. 'Monthong'_NA;Wayo, 2018, [10.1017/S0266467418000019];[10.1017/S0266467418000019];Durio zibethinus ;Durian;Malvaceae;cv. 'Monthong';F;Asia;Thailand;Phatthalung;"7.6167; 100.074";NO;2016;plant;BEH;NA;3.5;7.410128204;19;0.6;1.743559577;19;;;;;;;;;;;;;;;;;;;;;;;;;0;0;19;;;;;;;;;;;;;0.828571429;1.763588592;N
295;295_Bum_2003_Durian_NA_NA;Bumrungsri, 2009, [10.1017/S0266467408005531];[10.1017/S0266467408005531];Durio zibethinus ;Durian;Malvaceae;NA;F;Asia;Thailand;Ton Nga Chang;"6.9499; 100.234";YES;2003;inflor.;BEH;NA;76.6;7.532264926;8;54.4;21.75588976;8;;;;;;;;;;;;;;;;;;;;;;;;;12.8;12.19159088;8;;;;;;;;;;;;;0.289817232;0.342232923;N
296;296_Sta_2009_Oilseed rape_var. castille and excalibur_time period;Stanley, 2013, [10.1007/s10841-013-9599-z];[10.1007/s10841-013-9599-z];Brassica napus ;Oilseed rape;Brassicaceae;var. castille and excalibur;S;Europe;Ireland;Shillelagh;"52.734028; -6.670917";NO;2009;flower;H;time period;;;;;;;;;;;;;;;;;;;;;;;;;0.063;0.055;340;0.062;0.055;340;;;;;;;;;;;;;0.043;0.042;340;0.015873016;0.016000341;N
297;297_Sta_2009_Oilseed rape_var. castille and excalibur_time period;Stanley, 2013, [10.1007/s10841-013-9599-z];[10.1007/s10841-013-9599-z];Brassica napus ;Oilseed rape;Brassicaceae;var. castille and excalibur;S;Europe;Ireland;Shillelagh;"52.734028; -6.670917";NO;2009;flower;H;time period;;;;;;;;;;;;;;;;;;;;;;;;;0.091;0.049;50;0.115;0.049;50;;;;;;;;;;;;;0.074;0.006;50;0;-0.234072622;N
298;298_Fan_2009_Loquat_NA_NA;Fang, 2012, [10.1093/aob/mcr293];[10.1093/aob/mcr293];Eriobotrya japonica;Loquat;Rosaceae;NA;F;Asia;China;Wuhan, hubei;"32.533333; 114.350000";YES;2009;inflor.;BEH;NA;;;;;;;0.193;0.011422259;16;0.026;0.084;49;;;;;;;;;;;;;;;;;;;;;;0.07;0.005291503;16;;;;;;;;;;0.448081913;2.004593651;N
299;299_Caw_2003_Buckwheat_cv. 'La Harpe'_NA;Cawoy, 2006, [1058-5893/2006/16704-0009$15.00];[1058-5893/2006/16704-0009$15.00];Fagopyrum esculentum;Buckwheat;Polygonaceae;cv. 'La Harpe';S;Europe;Belgium;Louvain-la-Neuve;"50.665865; 4.619289";YES;2003;inflor.;H;NA;;;;;;;;;;;;;17.4;15.9;9;14.6;15.4287527;10;;;;;;;;;;;;;;;;;;;;;;;;;;;;0.16091954;0.175448678;N
300;300_Mki_NA_Bean_cv. 'Lyamungo 90'_NA;Mkindi, 2017, [Mkindi, M. G. (2017). Effect of insect pollinators and natural enemies on common bean (phaseolus vulgaris l.) growth and yield in Arusha, Tanzania (Doctoral dissertation, NM-AIST).];[Mkindi, M. G. (2017). Effect of insect pollinators and natural enemies on common bean (phaseolus vulgaris l.) growth and yield in Arusha, Tanzania (Doctoral dis…
301;301_Wil_1979_Cottonseed_cv. 'Deltapine 61'_time period;Wilson, 1984, [10.2134/agronj1984.00021962007600030021x];[10.2134/agronj1984.00021962007600030021x];Gossypium hirsutum ;Cottonseed;Malvaceae;cv. 'Deltapine 61';S;North America;United States of America;Phoenix;"33.075374; -111.976733";YES;1979;flower;EH;time period;28;18.96;240;56;14.079;100;;;;;;;;;;;;;;;;;;;;;;;;;;;;;;;;;;;;;;;;0;-0.6931…
302;302_Wil_1980_Cottonseed_cv. 'Deltapine 61'_time period;Wilson, 1984, [10.2134/agronj1984.00021962007600030021x];[10.2134/agronj1984.00021962007600030021x];Gossypium hirsutum ;Cottonseed;Malvaceae;cv. 'Deltapine 61';S;North America;United States of America;Phoenix;"33.075374; -111.976733";YES;1980;flower;EH;time period;28;19.355;240;40;16.467;100;23.21;;;26.98;;;;;;;;;3.63;;;4.23;;;100.6;;;97.…
303;303_Wil_1981_Cottonseed_cv. 'Deltapine 61'_time period;Wilson, 1984, [10.2134/agronj1984.00021962007600030021x];[10.2134/agronj1984.00021962007600030021x];Gossypium hirsutum ;Cottonseed;Malvaceae;cv. 'Deltapine 61';S;North America;United States of America;Phoenix;"33.075374; -111.976733";YES;1981;flower;EH;time period;23;14.86;240;73;22.733;100;15.8;;;25.88;;;;;;;;;2.73;;;4.23;;;110.1;;;93.3;…
304;304_How_2015_Macadamia_cv. '741'_cultivar;Howlett, 2019, [10.21273/HORTSCI13329-18];[10.21273/HORTSCI13329-18];Macadamia integrifolia;Macadamia;Proteaceae;cv. '741';S;Oceania;Australia;Queensland;"-24.867; 152.351";NO;2015;inflor.;BH;cultivar;10.459;17.054;20;1.468;3.312;20;;;;;;;;;;;;;;;;;;;;;;;;;;;;;;;;;;;;;;;;0.859642413;1.963561922;N
305;305_How_2015_Macadamia_cv. 'Daddow'_cultivar;Howlett, 2019, [10.21273/HORTSCI13329-18];[10.21273/HORTSCI13329-18];Macadamia integrifolia;Macadamia;Proteaceae;cv. 'Daddow';S;Oceania;Australia;Queensland;"-24.867; 152.351";NO;2015;inflor.;BH;cultivar;3.117;2.432;20;0.386;0.885;20;;;;;;;;;;;;;;;;;;;;;;;;;;;;;;;;;;;;;;;;0.876162977;2.08878891;N
306;306_How_2015_Macadamia_cv. 'A268'_cultivar;Howlett, 2019, [10.21273/HORTSCI13329-18];[10.21273/HORTSCI13329-18];Macadamia integrifolia;Macadamia;Proteaceae;cv. 'A268';S;Oceania;Australia;Queensland;"-24.867; 152.351";NO;2015;inflor.;BH;cultivar;7.964;4.878;20;0.24;0.256;20;;;;;;;;;;;;;;;;;;;;;;;;;;;;;;;;;;;;;;;;0.96986439;3.502047742;N
307;307_How_2015_Macadamia_cv. 'A203'_cultivar;Howlett, 2019, [10.21273/HORTSCI13329-18];[10.21273/HORTSCI13329-18];Macadamia integrifolia;Macadamia;Proteaceae;cv. 'A203';S;Oceania;Australia;Queensland;"-24.867; 152.351";NO;2015;inflor.;BH;cultivar;5.833;4.724;20;1.944;2.176;20;;;;;;;;;;;;;;;;;;;;;;;;;;;;;;;;;;;;;;;;0.666723813;1.098783742;N
308;308_How_2015_Macadamia_cv. '842'_cultivar;Howlett, 2019, [10.21273/HORTSCI13329-18];[10.21273/HORTSCI13329-18];Macadamia integrifolia;Macadamia;Proteaceae;cv. '842';S;Oceania;Australia;Queensland;"-24.867; 152.351";NO;2015;inflor.;BH;cultivar;4.633;4.022;20;1.932;2.501;20;;;;;;;;;;;;;;;;;;;;;;;;;;;;;;;;;;;;;;;;0.582991582;0.874648871;N
309;309_Wei_1991_Apple_cv. 'Ralls Janet'_cultivar;Wei, 2002, [10.4039/Ent134369-3];[10.4039/Ent134369-3];Malus domestica;Apple;Rosaceae;cv. 'Ralls Janet';F;Asia;China;Hexi Village;"34.19467; 112.485771";NA;1991;inflor.;EH;cultivar;1.37;0.31;500;0.74;0.12;500;;;;;;;4.52;2.06;200;3.68;2.24;200;;;;;;;;;;;;;;;;;;;;;;;;;;;;0.459854015;0.410757537;N
310;310_Wei_1991_Apple_cv. 'Red Delicious'_cultivar;Wei, 2002, [10.4039/Ent134369-3];[10.4039/Ent134369-3];Malus domestica;Apple;Rosaceae;cv. 'Red Delicious';F;Asia;China;Hexi Village;"34.19467; 112.485771";NA;1991;inflor.;EH;cultivar;0.91;0.12;500;0.54;0.11;500;;;;;;;6.44;2.01;200;5.71;2.25;200;;;;;;;;;;;;;;;;;;;;;;;;;;;;0.406593407;0.321092488;N
311;311_Fig_2016_Camapu_NA_NA;Figueiredo, 2020, [10.1016/j.scienta.2020.109307];[10.1016/j.scienta.2020.109307];Physalis angulata ;Camapu;Solanaceae;NA;F;South America;Brazil;Feira de Santana;-12.268278, -38.938806;YES;2016;flower;BH;NA;40;;15;60;;15;;;;;;;30.5;30.4;6;128.56;50.55;9;;;;;;;;;;;;;0;;15;;;;;;;;;;;;;0;-0.922067073;N
312;312_Nag_1996_Tamarind_NA_NA;Nagarajan, 1997, [Nagarajan, B., Nicodemus, A., Mandal, A. K., Verma, R. K., Gireesan, K., & Mahadevan, N. P. (1998). Phenology and controlled pollination studies in Tamarind. Silvae Genetica, 47(5), 237-240.];[Nagarajan, B., Nicodemus, A., Mandal, A. K., Verma, R. K., Gireesan, K., & Mahadevan, N. P. (1998). Phenology and controlled pollination studies in Tamarind…
313;313_Sal_2004_Sapodilla_NA_site;Salinas-Peba, 2007, [10.1016/j.foreco.2007.04.046];[10.1016/j.foreco.2007.04.046];Manilkara zapota;Sapodilla;Sapotaceae;NA;F;North America;Mexico;Poop;"20.356914; -88.301444";YES;2004;flower;BH;site;52.5;3.9;20;32.7;8.4;20;;;;;;;;;;;;;;;;;;;;;;;;;;;;;;;;;;;;;;;;0.377142857;0.473438092;N
314;314_Sal_2004_Sapodilla_NA_site;Salinas-Peba, 2007, [10.1016/j.foreco.2007.04.046];[10.1016/j.foreco.2007.04.046];Manilkara zapota;Sapodilla;Sapotaceae;NA;F;North America;Mexico;Poop;"20.356914; -88.301444";YES;2004;flower;BH;site;67.56;2.093631486;20;65.345;2.128159287;20;;;;;;;;;;;;;;;;;;;;;;;;;;;;;;;;;;;;;;;;0.032785672;0.033335166;N
315;315_Bob_2014_Highbush blueberry_cv. 'Bluecrop'_time period;Bobiwash, 2018, [Bobiwash, K. (2018). The pollination ecology of highbush blueberry (Vaccinium corymbosum) in British Columbia.];[Bobiwash, K. (2018). The pollination ecology of highbush blueberry (Vaccinium corymbosum) in British Columbia.];Vaccinium corymbosum ;Highbush blueberry;Ericaceae;cv. 'Bluecrop';F;North America;Canada;Briti…
316;316_Bob_2015_Highbush blueberry_cv. 'Bluecrop'_time period;Bobiwash, 2018, [Bobiwash, K. (2018). The pollination ecology of highbush blueberry (Vaccinium corymbosum) in British Columbia.];[Bobiwash, K. (2018). The pollination ecology of highbush blueberry (Vaccinium corymbosum) in British Columbia.];Vaccinium corymbosum ;Highbush blueberry;Ericaceae;cv. 'Bluecrop';F;North America;Canada;Briti…
317;317_Ari_2010_Passion fruit_NA_NA;Arias-Suárez, 2014, [Arias-Suárez, J. C., Ocampo-Pérez, J. A., & Urrea-Gómez, R. (2014). La polinización natural en el maracuyá (Passiflora edulis f. flavicarpa Degener) como un servicio reproductivo y ecosistémico. Agronomía mesoamericana, 25(1), 73-83.];[Arias-Suárez, J. C., Ocampo-Pérez, J. A., & Urrea-Gómez, R. (2014). La polinización natural en el maracuy…
318;318_Soa_NA_Passion fruit_f. 'flavicarpa'_NA;Soares, 2015, [10.1016/j.scienta.2015.09.045];[10.1016/j.scienta.2015.09.045];Passiflora edulis;Passion fruit;Passifloraceae;f. 'flavicarpa';F;South America;Brazil;Bahia;"-12.5797; -41.7007";NO;NA;flower;BH;NA;63.4;0.482;41;30;;10;;;;;;;349;130.4;26;284.3;6.6;3;;;;;;;;;;;;;0;;20;;;;;;;;;;;;;0.52681388;0.476654192;N
319;319_Rad_NA_Sweet cherry_cv. 'Gomili?ka'_cultivar_time period;Radunic, 2014, [10.17660/ActaHortic.2014.1020.6];[10.17660/ActaHortic.2014.1020.6];Prunus avium ;Sweet cherry;Rosaceae;cv. 'Gomili?ka';F;Europe;Croatia;Kastela;"43.933333; 16.616667";NO;NA;plant;BEH;cultivar_time period;40.814;4.445303139;5;19.536;3.132731236;5;;;;;;;;;;;;;;;;;;;;;;;;;;;;;;;;;;;;;;;;0.521340716;0.736766242;N
320;320_Tat_2012_Pear_cv. 'Tanzi'_cultivar;Tatari, 2017, [10.1515/johr-2017-0021];[10.1515/johr-2017-0021];Pyrus communis ;Pear;Rosaceae;cv. 'Tanzi';F;Asia;Iran;Isfaham;"32.6539; 51.666";NO;2012;flower;BEH;cultivar;5.48;0.95;50;4.33;0.68;50;;;;;;;4.25;0.77;50;2.93;0.92;50;;;;;;;;;;;;;2.33;1.42;50;;;;0;0.001;50;;;;;;;0.209854015;0.303727059;N
321;321_Tat_2012_Pear_cv. 'Sebri'_cultivar;Tatari, 2017, [10.1515/johr-2017-0021];[10.1515/johr-2017-0021];Pyrus communis ;Pear;Rosaceae;cv. 'Sebri';F;Asia;Iran;Isfaham;"32.6539; 51.666";NO;2012;flower;BEH;cultivar;5.7;1.22;50;4.41;0.91;50;;;;;;;4.37;1.08;50;2.81;1.27;50;;;;;;;;;;;;;2.25;1.22;50;;;;0;0.001;50;;;;;;;0.226315789;0.349085006;N
322;322_Tat_2012_Pear_cv. 'Shahmiveh'_cultivar;Tatari, 2017, [10.1515/johr-2017-0021];[10.1515/johr-2017-0021];Pyrus communis ;Pear;Rosaceae;cv. 'Shahmiveh';F;Asia;Iran;Isfaham;"32.6539; 51.666";NO;2012;flower;BEH;cultivar;5.83;1.18;50;4.56;0.85;50;;;;;;;4.18;0.75;50;3.62;0.95;50;;;;;;;;;;;;;1.78;1.32;50;;;;0;0.001;50;;;;;;;0.217838765;0.194765799;N
323;323_Lec_2003_Sweet cherry_cv. 'Van'_cultivar;Lech, 2008, [Lech, W., Ma?odobry, M., Dziedzic, E., Bieniasz, M., & Doniec, S. (2008). Biology of sweet cherry flowering. J. Fruit Ornam. Plant Res, 16, 189-199.];[Lech, W., Ma?odobry, M., Dziedzic, E., Bieniasz, M., & Doniec, S. (2008). Biology of sweet cherry flowering. J. Fruit Ornam. Plant Res, 16, 189-199.];Prunus avium ;Sweet cherry;Rosaceae;…
324;324_Lec_2003_Sweet cherry_cv. 'Hedelfinger'_cultivar;Lech, 2008, [Lech, W., Ma?odobry, M., Dziedzic, E., Bieniasz, M., & Doniec, S. (2008). Biology of sweet cherry flowering. J. Fruit Ornam. Plant Res, 16, 189-199.];[Lech, W., Ma?odobry, M., Dziedzic, E., Bieniasz, M., & Doniec, S. (2008). Biology of sweet cherry flowering. J. Fruit Ornam. Plant Res, 16, 189-199.];Prunus avium ;Sweet cherry;R…
325;325_Lec_2003_Sweet cherry_cv. 'Regi'_cultivar;Lech, 2008, [Lech, W., Ma?odobry, M., Dziedzic, E., Bieniasz, M., & Doniec, S. (2008). Biology of sweet cherry flowering. J. Fruit Ornam. Plant Res, 16, 189-199.];[Lech, W., Ma?odobry, M., Dziedzic, E., Bieniasz, M., & Doniec, S. (2008). Biology of sweet cherry flowering. J. Fruit Ornam. Plant Res, 16, 189-199.];Prunus avium ;Sweet cherry;Rosaceae…
326;326_Hic_1998_Feijoa_clone '50'_cultivar;Hickel, 2000, [Hickel, E. R., & Ducroquet, J. P. J. (2000). Insect pollination of feijoa, Feijoa sellowiana (Berg), in Santa Catarina. Revista Brasileira de Fruticultura, 22(1), 96-101.];[Hickel, E. R., & Ducroquet, J. P. J. (2000). Insect pollination of feijoa, Feijoa sellowiana (Berg), in Santa Catarina. Revista Brasileira de Fruticultura, 22(1), 96-1…
327;327_Hic_1999_Feijoa_clone '51'_cultivar;Hickel, 2000, [Hickel, E. R., & Ducroquet, J. P. J. (2000). Insect pollination of feijoa, Feijoa sellowiana (Berg), in Santa Catarina. Revista Brasileira de Fruticultura, 22(1), 96-101.];[Hickel, E. R., & Ducroquet, J. P. J. (2000). Insect pollination of feijoa, Feijoa sellowiana (Berg), in Santa Catarina. Revista Brasileira de Fruticultura, 22(1), 96-1…
328;328_Hic_1998_Feijoa_clone '66'_cultivar;Hickel, 2000, [Hickel, E. R., & Ducroquet, J. P. J. (2000). Insect pollination of feijoa, Feijoa sellowiana (Berg), in Santa Catarina. Revista Brasileira de Fruticultura, 22(1), 96-101.];[Hickel, E. R., & Ducroquet, J. P. J. (2000). Insect pollination of feijoa, Feijoa sellowiana (Berg), in Santa Catarina. Revista Brasileira de Fruticultura, 22(1), 96-1…
329;329_Hic_1999_Feijoa_clone '101'_cultivar;Hickel, 2000, [Hickel, E. R., & Ducroquet, J. P. J. (2000). Insect pollination of feijoa, Feijoa sellowiana (Berg), in Santa Catarina. Revista Brasileira de Fruticultura, 22(1), 96-101.];[Hickel, E. R., & Ducroquet, J. P. J. (2000). Insect pollination of feijoa, Feijoa sellowiana (Berg), in Santa Catarina. Revista Brasileira de Fruticultura, 22(1), 96-…
330;330_Hic_1998_Feijoa_clone '453 N.2'_cultivar;Hickel, 2000, [Hickel, E. R., & Ducroquet, J. P. J. (2000). Insect pollination of feijoa, Feijoa sellowiana (Berg), in Santa Catarina. Revista Brasileira de Fruticultura, 22(1), 96-101.];[Hickel, E. R., & Ducroquet, J. P. J. (2000). Insect pollination of feijoa, Feijoa sellowiana (Berg), in Santa Catarina. Revista Brasileira de Fruticultura, 22(1),…
331;331_Hic_1999_Feijoa_clone '454 N.2'_cultivar;Hickel, 2000, [Hickel, E. R., & Ducroquet, J. P. J. (2000). Insect pollination of feijoa, Feijoa sellowiana (Berg), in Santa Catarina. Revista Brasileira de Fruticultura, 22(1), 96-101.];[Hickel, E. R., & Ducroquet, J. P. J. (2000). Insect pollination of feijoa, Feijoa sellowiana (Berg), in Santa Catarina. Revista Brasileira de Fruticultura, 22(1),…
332;332_Hic_1998_Feijoa_clone '456 N.2'_cultivar;Hickel, 2000, [Hickel, E. R., & Ducroquet, J. P. J. (2000). Insect pollination of feijoa, Feijoa sellowiana (Berg), in Santa Catarina. Revista Brasileira de Fruticultura, 22(1), 96-101.];[Hickel, E. R., & Ducroquet, J. P. J. (2000). Insect pollination of feijoa, Feijoa sellowiana (Berg), in Santa Catarina. Revista Brasileira de Fruticultura, 22(1),…
333;333_Hic_1999_Feijoa_clone '457 N.2'_cultivar;Hickel, 2000, [Hickel, E. R., & Ducroquet, J. P. J. (2000). Insect pollination of feijoa, Feijoa sellowiana (Berg), in Santa Catarina. Revista Brasileira de Fruticultura, 22(1), 96-101.];[Hickel, E. R., & Ducroquet, J. P. J. (2000). Insect pollination of feijoa, Feijoa sellowiana (Berg), in Santa Catarina. Revista Brasileira de Fruticultura, 22(1),…
334;334_Hic_1998_Feijoa_clone '458 N.2'_cultivar;Hickel, 2000, [Hickel, E. R., & Ducroquet, J. P. J. (2000). Insect pollination of feijoa, Feijoa sellowiana (Berg), in Santa Catarina. Revista Brasileira de Fruticultura, 22(1), 96-101.];[Hickel, E. R., & Ducroquet, J. P. J. (2000). Insect pollination of feijoa, Feijoa sellowiana (Berg), in Santa Catarina. Revista Brasileira de Fruticultura, 22(1),…
335;335_Hic_1999_Feijoa_clone '526'_cultivar;Hickel, 2000, [Hickel, E. R., & Ducroquet, J. P. J. (2000). Insect pollination of feijoa, Feijoa sellowiana (Berg), in Santa Catarina. Revista Brasileira de Fruticultura, 22(1), 96-101.];[Hickel, E. R., & Ducroquet, J. P. J. (2000). Insect pollination of feijoa, Feijoa sellowiana (Berg), in Santa Catarina. Revista Brasileira de Fruticultura, 22(1), 96-…
336;336_Qui_NA_Pear_cv. 'Conference'_NA;Quinet, 2019, [10.3390/horticulturae5010009];[10.3390/horticulturae5010009];Pyrus communis ;Pear;Rosaceae;cv. 'Conference';F;Europe;Belgium;Wasseiges;"50.632778; 5.015833";YES;NA;inflor.;BEH;NA;18.5;;;18.2;;;;;;;;;1.91;3.396;120;0.25;0.986;120;131.3;60.249;120;138.6;69.013;120;;;;;;;;;;;;;;;;;;;;;;0;0.665213145;N
337;337_Cha_2010_Golden berry_NA_NA;Chautá-Mellizo, 2012, [10.1016/j.baae.2012.08.013];[10.1016/j.baae.2012.08.013];Physalis peruviana ;Golden berry;Solanaceae;NA;F;South America;Colombia;Tena;"4.6556; -74.3896";NO;2010;plant;BH;NA;;;;;;;;;;;;;208.393;50.93480627;10;244.63;19.10015707;10;2.064;0.382635597;10;2.599;0.414258373;10;1.021;0.063245553;10;1.053;0.066407831;10;;;;;;;220.315;19.80218271;…
338;338_Pot_2012_Tomato_var. SunGold_NA;Potter, 2015, [10.1007/s11252-015-0435-y];[10.1007/s11252-015-0435-y];Solanum lycopersicum ;Tomato;Solanaceae;var. SunGold;F;North America;United States of America;San Francisco;"37.7749; -122.4194";NO;2012;inflor.;BH;NA;48.652;54.53299014;54;65.888;45.95732655;54;;;;;;;37.094;121.3315009;480;40.692;112.1954887;480;8.132;9.859006035;480;7.974;11.54599151;48…
339;339_Mes_2007_Annatto_NA;Mesquita, 2008, [Mesquita, F. L. A. (2008). Abelhas visitantes das flores do urucuzeiro (Bixa orellana L.) e suas eficiências de polinização.];[Mesquita, F. L. A. (2008). Abelhas visitantes das flores do urucuzeiro (Bixa orellana L.) e suas eficiências de polinização.];Bixa orellana ;Annatto;Bixaceae;NA;F;South America;Brazil;Caucaia, Ceará;"-3.640972; -38.84725";YES;2…
340;340_Ote_NA_Chichituna_NA_site;Otero-Arnaiz, 2003, [10.3732/ajb.90.4.593];[10.3732/ajb.90.4.593];Myrtillocactus chichipe;Chichituna;Cactaceae;NA;F;North America;Mexico;Biosphere Reserve Tehuacaán-Cuicatlán;"18.067085; -97.204941";NO;NA;flower;BH;site;49.37;4.443744422;79;82.43;9.39154788;609;;;;;;;320.35;24.28;16;326.19;59.64698651;30;;;;;;;;;;;;;27;0.443959458;352;;;;38.35;35.61181265;28;;;;;…
341;341_Ote_NA_Chichituna_NA_site;Otero-Arnaiz, 2003, [10.3732/ajb.90.4.593];[10.3732/ajb.90.4.593];Myrtillocactus chichipe;Chichituna;Cactaceae;NA;F;North America;Mexico;Biosphere Reserve Tehuacaán-Cuicatlán;"18.067085; -97.204941";NO;NA;flower;BH;site;41.1;4.203780085;73;84.14;8.940591589;599;;;;;;;337.63;24.47725475;15;338.91;55.06941075;26;;;;;;;;;;;;;22.22;0.415724861;630;;;;28.73;28.8644833…
342;342_Ven_1992_Cupuacu_cv. '229-5'_cultivar;Venturieri, 1995, [10.1590/1809-43921995253192];[10.1590/1809-43921995253192];Theobroma grandiflorum;Cupuacu;Malvaceae;cv. '229-5';F;South America;Brazil;Benevides;"-1.200000; -49.216667";YES;1992;flower;EH;cultivar;;;;;;;;;;;;;40;6.9;22;38.6;10;13;;;;;;;;;;;;;;;;;;;;;;;;;;;;0.448081913;0.035627178;N
343;343_Ven_1992_Cupuacu_cv. '296-1'_cultivar;Venturieri, 1995, [10.1590/1809-43921995253192];[10.1590/1809-43921995253192];Theobroma grandiflorum;Cupuacu;Malvaceae;cv. '296-1';F;South America;Brazil;Benevides;"-1.200000; -49.216667";YES;1992;flower;EH;cultivar;;;;;;;;;;;;;41.9;3.8;12;24.6;13.7;10;;;;;;;;;;;;;;;;;;;;;;;;;;;;0.448081913;0.532539384;N
344;344_Ven_1992_Cupuacu_cv. '492-60'_cultivar;Venturieri, 1995, [10.1590/1809-43921995253192];[10.1590/1809-43921995253192];Theobroma grandiflorum;Cupuacu;Malvaceae;cv. '492-60';F;South America;Brazil;Benevides;"-1.200000; -49.216667";YES;1992;flower;EH;cultivar;;;;;;;;;;;;;32.7;13.7;6;39;10.7;25;;;;;;;;;;;;;;;;;;;;;;;;;;;;0.448081913;-0.176186568;N
345;345_Adj_2005_Cocoa_cv. 'Amazon'_NA;Adjaloo, 2015, [Adjaloo, M. K. (2015). Pollination ecology of upper amazon Cocoa and breeding substrates of Cocoa pollinators in the Ejisu-Juabeng District of the Ashanti Region, Ghana (Doctoral dissertation).];[Adjaloo, M. K. (2015). Pollination ecology of upper amazon Cocoa and breeding substrates of Cocoa pollinators in the Ejisu-Juabeng District of the A…
346;346_Das_NA_Pointed gourd_cv. 'Damodar'_time period;Das, 2009, [Das, R., Mandal, S. K., & Maity, T. K. (2009). Insect pollinators of pointed gourd and effect of different artificial methods of pollination on fruit setting and subsequent development of fruits. Vegetable Science, 36(3s), 353-355.];[Das, R., Mandal, S. K., & Maity, T. K. (2009). Insect pollinators of pointed gourd and effect of d…
347;347_Das_NA_Pointed gourd_cv. 'Damodar'_time period;Das, 2009, [Das, R., Mandal, S. K., & Maity, T. K. (2009). Insect pollinators of pointed gourd and effect of different artificial methods of pollination on fruit setting and subsequent development of fruits. Vegetable Science, 36(3s), 353-355.];[Das, R., Mandal, S. K., & Maity, T. K. (2009). Insect pollinators of pointed gourd and effect of d…
348;348_Kob_1999_Highbush blueberry_cv. 'Weymouth'_NA;Kobashi, 2000, [10.17660/ActaHortic.2002.574.4];[10.17660/ActaHortic.2002.574.4];Vaccinium corymbosum ;Highbush blueberry;Ericaceae;cv. 'Weymouth';F;Asia;Japan;Tsukuba;"36.118852; 140.092724";YES;1999;inflor.;BH;NA;;;;;;;;;;;;;66;37;100;52.4;78;100;1.655;1.26;100;1.245;1.1;100;;;;;;;;;;;;;;;;;;;;;;0.247734139;0.257706815;N
349;349_Doi_2013_Highbush blueberry_cv. 'Collins'_cultivar;Doi, 2018, [10.3390/plants7040096];[10.3390/plants7040096];Vaccinium corymbosum ;Highbush blueberry;Ericaceae;cv. 'Collins';F;Asia;Japan;Meiji;"35.698450; 139.761765";NO;2013;inflor.;BEH;cultivar;;;;;;;;;;;;;19.2;13.04930266;43;5.3;4.312806511;27;;;;;;;;;;;;;;;;;;;;;;;;;;;;0.448081913;1.287203458;N
350;350_Doi_2013_Highbush blueberry_cv. 'Bluejay'_cultivar;Doi, 2018, [10.3390/plants7040096];[10.3390/plants7040096];Vaccinium corymbosum ;Highbush blueberry;Ericaceae;cv. 'Bluejay';F;Asia;Japan;Meiji;"35.698450; 139.761765";NO;2013;inflor.;BEH;cultivar;;;;;;;;;;;;;21.2;23.31136633;22;12.1;12.78315689;51;;;;;;;;;;;;;;;;;;;;;;;;;;;;0.448081913;0.560795729;N
351;351_Doi_2013_Highbush blueberry_cv. 'Darrow'_cultivar;Doi, 2018, [10.3390/plants7040096];[10.3390/plants7040096];Vaccinium corymbosum ;Highbush blueberry;Ericaceae;cv. 'Darrow';F;Asia;Japan;Meiji;"35.698450; 139.761765";NO;2013;inflor.;BEH;cultivar;;;;;;;;;;;;;13.4;9.135299667;57;5.7;6.985656734;26;;;;;;;;;;;;;;;;;;;;;;;;;;;;0.448081913;0.854788532;N
352;352_Doi_2013_Highbush blueberry_cv. 'Herbert'_cultivar;Doi, 2018, [10.3390/plants7040096];[10.3390/plants7040096];Vaccinium corymbosum ;Highbush blueberry;Ericaceae;cv. 'Herbert';F;Asia;Japan;Meiji;"35.698450; 139.761765";NO;2013;inflor.;BEH;cultivar;;;;;;;;;;;;;27.4;19.57217413;75;7.8;5.876248803;87;;;;;;;;;;;;;;;;;;;;;;;;;;;;0.448081913;1.25641928;N
353;353_Bro_2016_Highbush blueberry_cv. 'Bluecrop'_cultivar;Brody, 2019, [10.1002/ajb2.1372];[10.1002/ajb2.1372];Vaccinium corymbosum ;Highbush blueberry;Ericaceae;cv. 'Bluecrop';F;North America;United States of America;Johnson, Vermont;"44.638427; -72.696572";YES;2016;inflor.;H;cultivar;;;;;;;;;;;;;66.77;22.326;40;68.86;22.1359;40;1.24;1.89737;40;1.46;1.89737;40;;;;;;;;;;;;;;;;;;;;;;0;-0.0970733…
354;354_Bro_2016_Highbush blueberry_cv. 'Duke'_cultivar;Brody, 2019, [10.1002/ajb2.1372];[10.1002/ajb2.1372];Vaccinium corymbosum ;Highbush blueberry;Ericaceae;cv. 'Duke';F;North America;United States of America;Johnson, Vermont;"44.638427; -72.696572";YES;2016;inflor.;H;cultivar;;;;;;;;;;;;;55.16;23.97;40;58.59;23.4641;40;1.24;1.89737;40;1.25;1.89737;40;;;;;;;;;;;;;;;;;;;;;;0;-0.034179076;N
355;355_But_2011_Highbush blueberry_cv. 'Duke'_cultivar_time period;Button, 2014, [10.1016/j.agee.2014.08.004];[10.1016/j.agee.2014.08.004];Vaccinium corymbosum ;Highbush blueberry;Ericaceae;cv. 'Duke';F;North America;Canada;British Columbia;"53.7267; -127.6476";NO;2011;inflor.;H;cultivar_time period;87.651;1.207206871;3;84.922;0.347420015;3;;;;;;;;;;;;;1.490333333;0.065849998;3;1.464333333;0.058…
356;356_But_2011_Highbush blueberry_cv. 'Bluecrop'_cultivar_time period;Button, 2014, [10.1016/j.agee.2014.08.004];[10.1016/j.agee.2014.08.004];Vaccinium corymbosum ;Highbush blueberry;Ericaceae;cv. 'Bluecrop';F;North America;Canada;British Columbia;"53.7267; -127.6476";NO;2011;inflor.;H;cultivar_time period;84.42666667;3.590273691;3;74.64733333;0.551635347;3;;;;;;;;;;;;;1.563333333;0.004496913;3…
357;357_But_2012_Highbush blueberry_cv. 'Duke'_cultivar_time period;Button, 2014, [10.1016/j.agee.2014.08.004];[10.1016/j.agee.2014.08.004];Vaccinium corymbosum ;Highbush blueberry;Ericaceae;cv. 'Duke';F;North America;Canada;British Columbia;"53.7267; -127.6476";NO;2012;inflor.;H;cultivar_time period;90.47766667;0.871950974;3;86.942;1.583193608;3;;;;;;;;;;;;;1.714666667;0.016357126;3;1.606666667;…
358;358_But_2012_Highbush blueberry_cv. 'Bluecrop'_cultivar_time period;Button, 2014, [10.1016/j.agee.2014.08.004];[10.1016/j.agee.2014.08.004];Vaccinium corymbosum ;Highbush blueberry;Ericaceae;cv. 'Bluecrop';F;North America;Canada;British Columbia;"53.7267; -127.6476";NO;2012;inflor.;H;cultivar_time period;86.12633333;0.879066517;3;77.703;2.75215455;3;;;;;;;;;;;;;1.529666667;0.016418147;3;1.258…
359;359_Fro_NA_Bilberry_NA_crop;Froborg, 1996, [10.1139/b96-165];[10.1139/b96-165];Vaccinium myrtillus ;Bilberry;Ericaceae;NA;F;Europe;Sweden;Stockholm;"58.963748; 17.580774";NO;NA;flower;H;crop;39.7;5.600019732;131;41.4;6.269118598;162;24;15.1;51;35.3;24.1;65;;;;;;;;;;;;;;;;;;;3.1;0.173317627;127;8.9;3.5;65;;;;;;;;;;0;-0.213879413;N
360;360_Fro_NA_Linganberry_NA_crop;Froborg, 1996, [10.1139/b96-165];[10.1139/b96-165];Vaccinium vitis-idaea ;Linganberry;Ericaceae;NA;F;Europe;Sweden;Stockholm;"58.963748; 17.580774";NO;NA;flower;H;crop;20;5.585696018;195;29;5.775448035;162;14.7;11.8;35;10.8;11.9;45;;;;;;;;;;;;;;;;;;;3.5;0.183779759;199;6.3;5.6;10;;;;;;;;;;0;-0.031631098;N
361;361_Iwa_NA_Highbush blueberry_cv. 'Berkeley'_cultivar;Iwasaki, 2006, [10.2503/hrj.5.153];[10.2503/hrj.5.153];Vaccinium corymbosum ;Highbush blueberry;Ericaceae;cv. 'Berkeley';F;Asia;Japan;Meiji;"35.697475; 139.761589";NO;NA;inflor.;BH;cultivar;;;;;;;;;;;;;67.2;17.52;71;38.6;23.33;46;61.5;4.74;71;65.5;7.23;46;;;;;;;;;;;;;;;;;;;;;;0;0.245704002;N
362;362_Iwa_NA_Highbush blueberry_cv. 'Dixi'_cultivar;Iwasaki, 2006, [10.2503/hrj.5.153];[10.2503/hrj.5.153];Vaccinium corymbosum ;Highbush blueberry;Ericaceae;cv. 'Dixi';F;Asia;Japan;Meiji;"35.697475; 139.761589";NO;NA;inflor.;BH;cultivar;;;;;;;;;;;;;67;21.91;34;53.9;20.63;28;61;3.65;34;64.6;4.27;28;;;;;;;;;;;;;;;;;;;;;;0;0.080110797;N
363;363_Bro_2001_Cranberry_cv. 'Stevens'_NA;Brown, 2006, [10.3732/ajb.93.6.910];[10.3732/ajb.93.6.910];Vaccinium macrocarpum;Cranberry;Ericaceae;cv. 'Stevens';F;North America;Canada;Quebec;"46.366667; -72.000000";YES;2001;plant;BH;NA;;;;;;;;;;;;;14.875;6.165971132;50;14.689;3.860803025;50;1.565;0.650538239;50;1.497;1.103086579;50;;;;;;;;;;;;;2.135;1.725340546;50;0.665;0.586898628;50;;;;0.04345047…
364;364_Sin_2012_Pigeon pea_NA_site_time period;Singh, 2016, [10.5958/0974-9172.2016.00045.6];[10.5958/0974-9172.2016.00045.6];Cajanus cajan;Pigeon pea;Fabaceae;NA;S;Asia;India;Nagaland;"25.750586; 93.861098";YES;2012;plant;EH;site_time period;24.81;5.187677708;20;25.42;4.606300034;20;;;;;;;3.47;1.118033989;20;3.5;1.118033989;20;;;;;;;10.81;1.475804865;20;10.97;1.609968944;20;21.44;6.171547618;20…
365;365_Sin_2013_Pigeon pea_NA_site_time period;Singh, 2016, [10.5958/0974-9172.2016.00045.6];[10.5958/0974-9172.2016.00045.6];Cajanus cajan;Pigeon pea;Fabaceae;NA;S;Asia;India;Nagaland;"25.750586; 93.861098";YES;2013;plant;EH;site_time period;24.64;5.053513629;20;26.67;6.395154416;20;;;;;;;3.5;0.98386991;20;3.53;1.02859127;20;;;;;;;10.51;1.520526225;20;10.71;1.833575742;20;21.07;4.516857315;20;;…
366;366_Abu_2005_Black cumin_NA_site_time period;Abu, 2011, [10.1400/180127];[10.1400/180127];Nigella sativa ;Black cumin;Ranunculaceae;NA;S;Asia;Jordan;NA;"30.5852; 36.2384";NO;2005;flower;EH;site_time period;;;;;;;79.8;1.3;30;86.8;1.2;30;;;;;;;;;;;;;;;;;;;;;;;;;;;;;;;;;;0;-0.084083117;N
367;367_Abu_2005_Black cumin_NA_site_time period;Abu, 2011, [10.1400/180127];[10.1400/180127];Nigella sativa ;Black cumin;Ranunculaceae;NA;S;Asia;Jordan;NA;"30.5852; 36.2384";NO;2005;flower;EH;site_time period;;;;;;;79;1.2;30;87;1.3;30;;;;;;;;;;;;;;;;;;;;;;;;;;;;;;;;;;0;-0.096460266;N
368;368_Abu_2005_Black cumin_NA_site_time period;Abu, 2011, [10.1400/180127];[10.1400/180127];Nigella sativa ;Black cumin;Ranunculaceae;NA;S;Asia;Jordan;NA;"30.5852; 36.2384";NO;2005;flower;EH;site_time period;;;;;;;79;1.98;30;87;1.67;30;;;;;;;;;;;;;;;;;;;;;;47;1.1;30;;;;;;;;;;0;-0.096460266;N
369;369_Abu_2005_Black cumin_NA_site_time period;Abu, 2011, [10.1400/180127];[10.1400/180127];Nigella sativa ;Black cumin;Ranunculaceae;NA;S;Asia;Jordan;NA;"30.5852; 36.2384";NO;2005;flower;EH;site_time period;;;;;;;78;1.28;30;87;1.56;30;;;;;;;;;;;;;;;;;;;;;;46;1.1;30;;;;;;;;;;0;-0.109199292;N
370;370_Sin_NA_Canola_var. toria_NA;Singh, 1992, [10.1080/00218839.1992.11101274];[10.1080/00218839.1992.11101274];Brassica rapa ;Canola;Brassicaceae;var. toria;S;Asia;India;Allahabad;"25.461487; 81.853635";YES;NA;plant;EH;NA;;;;;;;;;;;;;18.4;2.04;20;20.1;2.51;20;348;4.92;20;350;5.84;20;163.7;3.29;20;173;2.37;20;0;0;20;;;;;;;;;;;;;0;-0.049785312;N
371;371_Sea_2009_Golden Kiwifruit_NA_time period;Seal, 2013, [10.1080/01140671.2013.803129];[10.1080/01140671.2013.803129];Actinidia chinensis;Golden Kiwifruit;Actinidiaceae;NA;F;Oceania;New Zealand;te Puke;"-37.821036; 176.319849";YES;2009;flower;BH;time period;90;29.66479395;220;88;32.63127334;220;;;;;;;;;;;;;;;;;;;;;;;;;;;;;;;;;;;;;;;;0.022222222;0.022472856;N
372;372_Sea_2010_Golden Kiwifruit_NA_time period;Seal, 2013, [10.1080/01140671.2013.803129];[10.1080/01140671.2013.803129];Actinidia chinensis;Golden Kiwifruit;Actinidiaceae;NA;F;Oceania;New Zealand;te Puke;"-37.821036; 176.319849";YES;2010;flower;BH;time period;81;40.1462327;333;85;35.23975028;344;;;;;;;;;;;;;;;;;;;;;;;;;;;;;;;;;;;;;;;;0;-0.048202102;N
373;373_Sea_2011_Golden Kiwifruit_NA_time period;Seal, 2013, [10.1080/01140671.2013.803129];[10.1080/01140671.2013.803129];Actinidia chinensis;Golden Kiwifruit;Actinidiaceae;NA;F;Oceania;New Zealand;te Puke;"-37.821036; 176.319849";YES;2011;flower;BH;time period;86;34.87936353;337;87;33.14151475;339;;;;;;;;;;;;;;;;;;;;;;;;;;;;;;;;;;;;;;;;0;-0.011560822;N
374;374_Sea_2010_Golden Kiwifruit_cv. 'Hort16A'_time period;Seal, 2013b, [10.1080/01140671.2013.803130];[10.1080/01140671.2013.803130];Actinidia chinensis;Golden Kiwifruit;Actinidiaceae;cv. 'Hort16A';F;Oceania;New Zealand;te Puke;"-37.821036; 176.319849";YES;2010;flower;BH;time period;96.4;19.05255888;363;95.8;19.5192213;381;;;;;;;;;;;;;106.2;26.19160171;350;92;21.01547049;365;;;;;;;;;;;;;;;;;;;;…
375;375_Sea_2011_Golden Kiwifruit_cv. 'Hort16A'_time period;Seal, 2013b, [10.1080/01140671.2013.803130];[10.1080/01140671.2013.803130];Actinidia chinensis;Golden Kiwifruit;Actinidiaceae;cv. 'Hort16A';F;Oceania;New Zealand;te Puke;"-37.821036; 176.319849";YES;2011;flower;BH;time period;97;17.12366783;362;90.8;29.27883194;381;;;;;;;;;;;;;102.9;28.10249099;351;89.1;20.46118276;346;;;;;;;;;;;;;;;;;;;…
376;376_Gar_2015_Apple_cv. 'Red Delicious', 'Chief'_site;Garratt, 2021, [10.1002/eap.2445];[10.1002/eap.2445];Malus domestica;Apple;Rosaceae;cv. 'Red Delicious', 'Chief';F;South America;Argentina;NA;"-38.4161; -63.6167";NA;2015;plant;H;site;0.6;0.459;10;0.815;0.45;10;;;;;;;7.429;1.239;7;7.139;1.303;3;;;;;;;;;;;;;0;0;10;;;;;;;;;;;;;0;-0.133219954;N
377;377_Gar_2015_Apple_cv. 'Red Delicious', 'Chief'_site;Garratt, 2021, [10.1002/eap.2445];[10.1002/eap.2445];Malus domestica;Apple;Rosaceae;cv. 'Red Delicious', 'Chief';F;South America;Argentina;NA;"-38.4161; -63.6167";NA;2015;plant;H;site;1.1;0.907;10;1.38;0.603;10;;;;;;;7.7;1.565;5;6;1.803;3;;;;;;;;;;;;;0.1;0.316;10;;;;4;0.001;1;;;;;;;0;0.01134377;N
378;378_Gar_2015_Apple_cv. 'Red Delicious', 'Chief'_site;Garratt, 2021, [10.1002/eap.2445];[10.1002/eap.2445];Malus domestica;Apple;Rosaceae;cv. 'Red Delicious', 'Chief';F;South America;Argentina;NA;"-38.4161; -63.6167";NA;2015;plant;H;site;1.1;0.568;10;1.03;0.757;10;;;;;;;5.463;1.75;9;4.845;1.446;10;;;;;;;;;;;;;0;0;9;;;;;;;;;;;;;0.063636364;0.092901111;N
379;379_Gar_2015_Apple_cv. 'Red Delicious', 'Chief'_site;Garratt, 2021, [10.1002/eap.2445];[10.1002/eap.2445];Malus domestica;Apple;Rosaceae;cv. 'Red Delicious', 'Chief';F;South America;Argentina;NA;"-38.4161; -63.6167";NA;2015;plant;H;site;0.45;0.685;10;0.5;0.331;10;;;;;;;3;2.944;4;4.428;1.431;9;;;;;;;;;;;;;0;0;9;;;;;;;;;;;;;0;-0.247348121;N
380;380_Gar_2015_Apple_cv. 'Red Delicious', 'Chief'_site;Garratt, 2021, [10.1002/eap.2445];[10.1002/eap.2445];Malus domestica;Apple;Rosaceae;cv. 'Red Delicious', 'Chief';F;South America;Argentina;NA;"-38.4161; -63.6167";NA;2015;plant;H;site;1.3;0.587;10;1.03;0.508;10;;;;;;;6.45;1.919;10;5.238;2.21;10;;;;;;;;;;;;;0;0;10;;;;;;;;;;;;;0.207692308;0.220472923;N
381;381_Gar_2015_Apple_cv. 'Red Delicious', 'Chief'_site;Garratt, 2021, [10.1002/eap.2445];[10.1002/eap.2445];Malus domestica;Apple;Rosaceae;cv. 'Red Delicious', 'Chief';F;South America;Argentina;NA;"-38.4161; -63.6167";NA;2015;plant;H;site;0.1;0.211;10;0.305;0.274;10;;;;;;;2.5;0.707;2;2.976;0.627;7;;;;;;;;;;;;;0;0;10;;;;;;;;;;;;;0;-0.644715488;N
382;382_Gar_2015_Apple_cv. 'Red Delicious', 'Chief'_site;Garratt, 2021, [10.1002/eap.2445];[10.1002/eap.2445];Malus domestica;Apple;Rosaceae;cv. 'Red Delicious', 'Chief';F;South America;Argentina;NA;"-38.4161; -63.6167";NA;2015;plant;H;site;1.35;0.474;10;1.378;0.59;10;;;;;;;7.517;1.275;10;6.67;1.772;10;;;;;;;;;;;;;0.1;0.316;10;;;;8;0.001;1;;;;;;;0;0.049509341;N
383;383_Gar_2015_Apple_cv. 'Red Delicious', 'Chief'_site;Garratt, 2021, [10.1002/eap.2445];[10.1002/eap.2445];Malus domestica;Apple;Rosaceae;cv. 'Red Delicious', 'Chief';F;South America;Argentina;NA;"-38.4161; -63.6167";NA;2015;plant;H;site;0.625;0.479;4;0.815;0.536;9;;;;;;;5.333;3.215;3;5.286;1.363;7;;;;;;;;;;;;;0;0;9;;;;;;;;;;;;;0;-0.128292174;N
384;384_Gar_2018_Apple_cv. 'Pink Lady'_site;Garratt, 2021, [10.1002/eap.2445];[10.1002/eap.2445];Malus domestica;Apple;Rosaceae;cv. 'Pink Lady';F;Oceania;Australia;Bilpin;-33.446374, 150.629900;NA;2018;NA;H;site;31.25;11.087;4;25;35.355;4;;;;;;;5.918;1.344;4;5.307;1.239;3;;;;;;;;;;;;;0;0;4;;;;;;;;;;;;;0.2;0.166057701;N
385;385_Gar_2018_Apple_cv. 'Pink Lady'_site;Garratt, 2021, [10.1002/eap.2445];[10.1002/eap.2445];Malus domestica;Apple;Rosaceae;cv. 'Pink Lady';F;Oceania;Australia;Bilpin;-33.446374, 150.629900;NA;2018;NA;H;site;30;24.833;4;12.5;25;4;;;;;;;7.61;;;4;;;;;;;;;;;;;;;0;0;4;;;;;;;;;;;;;0.583333333;0.759318774;N
386;386_Gar_2018_Apple_cv. 'Pink Lady'_site;Garratt, 2021, [10.1002/eap.2445];[10.1002/eap.2445];Malus domestica;Apple;Rosaceae;cv. 'Pink Lady';F;Oceania;Australia;Bilpin;-33.446374, 150.629900;NA;2018;NA;H;site;40.625;47.186;4;52.5;12.583;4;;;;;;;8.415;0.12;2;7;0.816;4;;;;;;;;;;;;;0;0;4;;;;;;;;;;;;;0;-0.036161925;N
387;387_Gar_2018_Apple_cv. 'Pink Lady'_site;Garratt, 2021, [10.1002/eap.2445];[10.1002/eap.2445];Malus domestica;Apple;Rosaceae;cv. 'Pink Lady';F;Oceania;Australia;Bilpin;-33.446374, 150.629900;NA;2018;NA;H;site;58.5;41.988;4;0;0;4;;;;;;;9;;;4;;;;;;;;;;;;;;;0;0;4;;;;;;;;;;;;;1;2.448453264;Y
388;388_Gar_2018_Apple_cv. 'Pink Lady'_site;Garratt, 2021, [10.1002/eap.2445];[10.1002/eap.2445];Malus domestica;Apple;Rosaceae;cv. 'Pink Lady';F;Oceania;Australia;Bilpin;-33.446374, 150.629900;NA;2018;NA;H;site;60;32.66;4;25.75;21.109;4;;;;;;;6.75;2.377;4;5.777;0.693;3;;;;;;;;;;;;;0;0;4;;;;;;;;;;;;;0.570833333;0.500783962;N
389;389_Sam_2015_Apple_various_site;"Samnegârd, 2018; Garrat, 2021, [10.1002/eap.2445]";[10.1002/eap.2445];Malus domestica;Apple;Rosaceae;various;F;Europe;Spain;NorthEastern Spain;"41.816667; 1.466667";NA;2015;plant;H;site;79.167;10.104;3;41.491;8.846;3;;;;;;;;;;;;;;;;;;;;;;;;;5.144;3.516;3;;;;;;;;;;;;;0.475905365;0.646083009;N
390;390_Gar_2017_Apple_cv. 'Gala'_site;Garratt, 2021, [10.1002/eap.2445];[10.1002/eap.2445];Malus domestica;Apple;Rosaceae;cv. 'Gala';F;Europe;United Kingdom;Kent;"51.2; 0.7";NA;2017;NA;BH;site;1.518;1.621;3;0.883;1.155;3;;;;;;;0.5;0.707;2;3.667;0.471;2;106.171;39.774;2;66.605;3.712;2;;;;;;;0;0;3;;;;;;;;;;;;;0.395488269;-0.328141987;N
391;391_Gar_2017_Apple_cv. 'Gala'_site;Garratt, 2021, [10.1002/eap.2445];[10.1002/eap.2445];Malus domestica;Apple;Rosaceae;cv. 'Gala';F;Europe;United Kingdom;Kent;"51.2; 0.7";NA;2017;NA;BH;site;12.858;2.362;3;16.676;1.859;3;;;;;;;5.517;0.448;3;5.367;1.305;3;129.479;9.485;3;134.345;9.062;3;;;;;;;0.622;0.597;3;;;;0;0.001;2;94.05;1.047;2;;;;0;-0.089777215;N
392;392_Gar_2017_Apple_cv. 'Gala'_site;Garratt, 2021, [10.1002/eap.2445];[10.1002/eap.2445];Malus domestica;Apple;Rosaceae;cv. 'Gala';F;Europe;United Kingdom;Kent;"51.2; 0.7";NA;2017;NA;BH;site;20.257;1.073;3;19.941;4.388;3;;;;;;;6.017;0.362;3;4.333;0.416;3;133.293;1.22;3;153.154;18.264;3;;;;;;;2.145;2.27;3;;;;0.5;0.001;2;134.148;0.357;2;;;;0;0.068385638;N
393;393_Gar_2017_Apple_cv. 'Gala'_site;Garratt, 2021, [10.1002/eap.2445];[10.1002/eap.2445];Malus domestica;Apple;Rosaceae;cv. 'Gala';F;Europe;United Kingdom;Kent;"51.2; 0.7";NA;2017;NA;BH;site;21.092;1.721;3;23.17;6.925;3;;;;;;;5.2;0.4;3;5.267;1.286;3;129.747;18.138;3;157.278;21.491;3;;;;;;;4.653;2.551;3;;;;0.133;0.231;3;156.17;14.989;3;;;;0;-0.09973179;N
394;394_Gar_2017_Apple_cv. 'Gala'_site;Garratt, 2021, [10.1002/eap.2445];[10.1002/eap.2445];Malus domestica;Apple;Rosaceae;cv. 'Gala';F;Europe;United Kingdom;Kent;"51.2; 0.7";NA;2017;NA;BH;site;20.067;9.778;3;10.007;2.262;3;;;;;;;5.083;0.289;3;3.817;1.245;3;123.612;22.694;3;137.525;12.095;3;;;;;;;1.216;0.751;3;;;;0;0.001;3;124.044;12.508;3;;;;0.501320576;0.291856867;N
395;395_Gar_2017_Apple_cv. 'Gala'_site;Garratt, 2021, [10.1002/eap.2445];[10.1002/eap.2445];Malus domestica;Apple;Rosaceae;cv. 'Gala';F;Europe;United Kingdom;Kent;"51.2; 0.7";NA;2017;NA;BH;site;15.51;4.907;3;9.049;3.03;3;;;;;;;3.217;1.6;3;2.511;0.815;3;153.583;12.491;3;157.6;19.918;3;;;;;;;0.97;0.84;3;;;;0;0.001;2;135.26;31.099;2;;;;0.416569955;0.253593284;N
396;396_Gar_2017_Apple_cv. 'Gala'_site;Garratt, 2021, [10.1002/eap.2445];[10.1002/eap.2445];Malus domestica;Apple;Rosaceae;cv. 'Gala';F;Europe;United Kingdom;Kent;"51.2; 0.7";NA;2017;NA;BH;site;13.576;8.213;3;6.104;1.589;3;;;;;;;4.806;0.636;3;2.783;0.975;3;166.561;21.601;3;158.274;13.503;3;;;;;;;2.258;2.443;3;;;;0;0.001;3;135.218;11.884;3;;;;0.300068286;0.465576263;N
397;397_Gar_2017_Apple_cv. 'Gala'_site;Garratt, 2021, [10.1002/eap.2445];[10.1002/eap.2445];Malus domestica;Apple;Rosaceae;cv. 'Gala';F;Europe;United Kingdom;Kent;"51.2; 0.7";NA;2017;NA;BH;site;21.835;4.033;3;8.224;2.835;3;;;;;;;4.3;0.436;3;2.467;0.643;3;144.379;10.309;3;130.501;12.333;3;;;;;;;4.54;5.375;3;;;;0.125;0.177;2;114.475;13.145;2;;;;0.359739504;0.544376853;N
398;398_Gar_2017_Apple_cv. 'Gala'_site;Garratt, 2021, [10.1002/eap.2445];[10.1002/eap.2445];Malus domestica;Apple;Rosaceae;cv. 'Gala';F;Europe;United Kingdom;Kent;"51.2; 0.7";NA;2017;NA;BH;site;20.095;4.237;3;12.863;7.058;3;;;;;;;4.556;1.663;3;3.4;1.8;3;132.346;12.345;3;137.461;8.866;3;;;;;;;3.181;2.094;3;;;;0.15;0.132;3;137.258;15.476;3;;;;0.35989052;0.233621711;N
399;399_Gar_2017_Apple_cv. 'Gala'_site;Garratt, 2021, [10.1002/eap.2445];[10.1002/eap.2445];Malus domestica;Apple;Rosaceae;cv. 'Gala';F;Europe;United Kingdom;Kent;"51.2; 0.7";NA;2017;NA;BH;site;18.596;5.449;3;16.727;3.191;3;;;;;;;6;0.529;3;3.667;0.945;3;133.083;8.911;3;138.909;9.664;3;;;;;;;8.645;4.811;3;;;;0.306;0.337;3;136.031;10.789;3;;;;0.100505485;0.185153952;N
400;400_Gar_2017_Apple_cv. 'Gala'_site;Garratt, 2021, [10.1002/eap.2445];[10.1002/eap.2445];Malus domestica;Apple;Rosaceae;cv. 'Gala';F;Europe;United Kingdom;Kent;"51.2; 0.7";NA;2017;NA;BH;site;16.987;0;1;13.062;0;1;;;;;;;5.4;;;6.4;;;130.7;;;124.91;;;;;;;;;2.05;0;1;;;;;;;;;;;;;0.137679484;0.046051067;N
401;401_Gar_2017_Apple_cv. 'Gala'_site;Garratt, 2021, [10.1002/eap.2445];[10.1002/eap.2445];Malus domestica;Apple;Rosaceae;cv. 'Gala';F;Europe;United Kingdom;Kent;"51.2; 0.7";NA;2017;NA;BH;site;9.608;3.59;3;5.833;1.778;3;;;;;;;5.528;2.441;3;0.8;0.529;3;140.1;25.46;3;185.955;7.962;3;;;;;;;0.827;1.433;3;;;;0;0.001;1;193.285;0.001;1;;;;0.392901749;0.71629534;N
402;402_Gar_2017_Apple_cv. 'Gala'_site;Garratt, 2021, [10.1002/eap.2445];[10.1002/eap.2445];Malus domestica;Apple;Rosaceae;cv. 'Gala';F;Europe;United Kingdom;Kent;"51.2; 0.7";NA;2017;NA;BH;site;18.469;1.961;3;13.384;1.307;3;;;;;;;4.139;1.329;3;4.483;1.825;3;131.511;12.596;3;137.142;16.617;3;;;;;;;0.252;0.218;3;;;;1;0.001;2;143.6;24.098;2;;;;0.275326222;0.066756349;N
403;403_Gar_2017_Apple_cv. 'Gala'_site;Garratt, 2021, [10.1002/eap.2445];[10.1002/eap.2445];Malus domestica;Apple;Rosaceae;cv. 'Gala';F;Europe;United Kingdom;Kent;"51.2; 0.7";NA;2017;NA;BH;site;12.069;4.278;3;11.301;2.736;3;;;;;;;2;1.521;3;1.533;1.528;3;158.248;10.866;3;147.234;3.301;3;;;;;;;1.269;0.511;3;;;;0;0.001;3;127.19;17.937;3;;;;0.06661686;0.13460327;N
404;404_Gar_2017_Apple_cv. 'Gala'_site;Garratt, 2021, [10.1002/eap.2445];[10.1002/eap.2445];Malus domestica;Apple;Rosaceae;cv. 'Gala';F;Europe;United Kingdom;Kent;"51.2; 0.7";NA;2017;NA;BH;site;16.736;2.209;3;15.544;0.626;3;;;;;;;3.883;3.082;3;2.107;0.615;3;113.037;18.611;3;120.27;17.876;3;;;;;;;5.522;1.43;3;;;;0.417;0.52;3;125.219;14.813;3;;;;0.071223709;0.207735425;N
405;405_Gar_2017_Apple_cv. 'Gala'_site;Garratt, 2021, [10.1002/eap.2445];[10.1002/eap.2445];Malus domestica;Apple;Rosaceae;cv. 'Gala';F;Europe;United Kingdom;Kent;"51.2; 0.7";NA;2017;NA;BH;site;5.602;0.805;3;5.685;0.725;3;;;;;;;3.117;0.97;3;2.517;0.825;3;125.991;21.058;3;154.01;18.807;3;;;;;;;3.211;2.111;3;;;;0.222;0.385;3;149.563;29.345;3;;;;0;-0.000570408;N
406;406_Gar_2017_Apple_cv. 'Gala'_site;Garratt, 2021, [10.1002/eap.2445];[10.1002/eap.2445];Malus domestica;Apple;Rosaceae;cv. 'Gala';F;Europe;United Kingdom;Kent;"51.2; 0.7";NA;2017;NA;BH;site;1.139;1.029;3;3.777;2.626;3;;;;;;;1.75;0.354;2;3.173;1.462;3;191.95;15.175;2;163.382;18.439;3;;;;;;;0.333;0.577;3;;;;0;0.001;1;98.91;0.001;1;;;;0;-0.544232393;N
407;407_Gar_2017_Apple_cv. 'Gala'_site;Garratt, 2021, [10.1002/eap.2445];[10.1002/eap.2445];Malus domestica;Apple;Rosaceae;cv. 'Gala';F;Europe;United Kingdom;Kent;"51.2; 0.7";NA;2017;NA;BH;site;12.824;4.208;3;11.003;1.441;3;;;;;;;2.333;1.01;3;2.067;0.115;3;142.68;8.423;3;147.149;1.954;3;;;;;;;2.776;0.824;3;;;;0;0.001;3;136.803;6.987;3;;;;0.141999376;0.081121949;N
408;408_Gar_2017_Apple_cv. 'Gala'_site;Garratt, 2021, [10.1002/eap.2445];[10.1002/eap.2445];Malus domestica;Apple;Rosaceae;cv. 'Gala';F;Europe;United Kingdom;Kent;"51.2; 0.7";NA;2017;NA;BH;site;3.015;1.796;3;2.307;1.481;3;;;;;;;0.611;0.347;3;1.2;0.721;3;175.996;12.501;3;168.647;24.233;3;;;;;;;1.401;1.625;3;;;;0;0.001;3;140.253;26.567;3;;;;0.138291251;-0.121558177;N
409;409_Gar_2017_Apple_cv. 'Gala'_site;Garratt, 2021, [10.1002/eap.2445];[10.1002/eap.2445];Malus domestica;Apple;Rosaceae;cv. 'Gala';F;Europe;United Kingdom;Kent;"51.2; 0.7";NA;2017;NA;BH;site;16.673;2.3;3;18.317;1.569;3;;;;;;;7.133;0.503;3;2.933;0.757;3;127.383;1.36;3;122.233;10.642;3;;;;;;;7.535;1.13;3;;;;0.133;0.231;3;127.485;2.76;3;;;;0;0.278645468;N
410;410_Gar_2017_Apple_cv. 'Gala'_site;Garratt, 2021, [10.1002/eap.2445];[10.1002/eap.2445];Malus domestica;Apple;Rosaceae;cv. 'Gala';F;Europe;United Kingdom;Kent;"51.2; 0.7";NA;2017;NA;BH;site;21.394;2.658;3;9.023;3.287;3;;;;;;;4.8;0.2;3;1.733;0.306;3;145.192;8.133;3;136.336;1.035;3;;;;;;;2.261;0.255;3;;;;0.278;0.255;3;151.386;22.048;3;;;;0.319620667;0.648343373;N
411;411_Gar_2017_Apple_cv. 'Gala'_site;Garratt, 2021, [10.1002/eap.2445];[10.1002/eap.2445];Malus domestica;Apple;Rosaceae;cv. 'Gala';F;Europe;United Kingdom;Kent;"51.2; 0.7";NA;2017;NA;BH;site;13.495;1.643;3;9.546;1.407;3;;;;;;;5.678;1.574;3;1.6;1.217;3;121.881;13.569;3;118.835;10.444;3;;;;;;;5.787;1.587;3;;;;0.083;0.144;3;107.669;12.165;3;;;;0.158809245;0.54603388;N
412;412_Gar_2010_Apple_cv. 'Bramley'_site;Garratt, 2021, [10.1002/eap.2445];[10.1002/eap.2445];Malus domestica;Apple;Rosaceae;cv. 'Bramley';F;Europe;United Kingdom;Northern Ireland;NA;NA;2010;NA;NA;site;54.4;21.03172207;25;29.6;24.23496097;25;;;;;;;;;;;;;;;;;;;;;;;;;2.4;4.358898944;25;;;;;;;;;;;;;0.455882353;0.608589793;N
413;413_Gar_2014_Apple_cv. 'Elstar'_site;Garratt, 2021, [10.1002/eap.2445];[10.1002/eap.2445];Malus domestica;Apple;Rosaceae;cv. 'Elstar';F;Europe;Germany;NA;NA;NA;2014;plant;NA;site;49.81985057;3.895256632;3;50.30666667;13.38757758;3;;;;;;;;;;;;;;;;;;;;;;;;;;;;;;;;;;;;;;;;0;-0.009724096;N
414;414_Gar_2014_Apple_various_site;Garratt, 2021, [10.1002/eap.2445];[10.1002/eap.2445];Malus domestica;Apple;Rosaceae;various;F;Europe;Germany;NA;NA;NA;2014;plant;NA;site;22.429;6.608;3;13.667;7.767;3;;;;;;;6.557;1.7;3;7.437;1.397;3;101.11;7.775;3;101.527;24.975;3;;;;;;;;;;;;;;;;;;;;;;0.390654956;0.121773499;N
415;415_Gar_2014_Apple_various_site;Garratt, 2021, [10.1002/eap.2445];[10.1002/eap.2445];Malus domestica;Apple;Rosaceae;various;F;Europe;Germany;NA;NA;NA;2014;plant;NA;site;22.264;13.66;3;14.333;9.452;3;;;;;;;5.077;1.293;3;4.567;0.929;3;135.347;13.483;3;147.063;48.115;3;;;;;;;;;;;;;;;;;;;;;;0.356225296;0.15441708;N
416;416_Gar_2014_Apple_various_site;Garratt, 2021, [10.1002/eap.2445];[10.1002/eap.2445];Malus domestica;Apple;Rosaceae;various;F;Europe;Germany;NA;NA;NA;2014;plant;NA;site;17.98;15.574;3;18.667;3.786;3;;;;;;;6.065;0.262;2;6.02;0.438;2;109.82;32.499;2;88.605;13.725;2;;;;;;;;;;;;;;;;;;;;;;0.193179749;0.061534808;N
417;417_Gar_2014_Apple_various_site;Garratt, 2021, [10.1002/eap.2445];[10.1002/eap.2445];Malus domestica;Apple;Rosaceae;various;F;Europe;Germany;NA;NA;NA;2014;plant;NA;site;35.926;7.563;3;18.667;14.048;3;;;;;;;6.07;1.225;3;5.443;0.768;3;136.97;42.326;3;113.733;19.149;3;;;;;;;;;;;;;;;;;;;;;;0.325027226;0.316546854;N
418;418_Gar_2014_Apple_various_site;Garratt, 2021, [10.1002/eap.2445];[10.1002/eap.2445];Malus domestica;Apple;Rosaceae;various;F;Europe;Germany;NA;NA;NA;2014;plant;NA;site;44.16;32.907;3;33.667;18.61;3;;;;;;;6.7;0.52;3;6.177;0.166;3;112.163;23.87;3;125.277;7.19;3;;;;;;;;;;;;;;;;;;;;;;0.237613225;0.080667322;N
419;419_Gar_2014_Apple_various_site;Garratt, 2021, [10.1002/eap.2445];[10.1002/eap.2445];Malus domestica;Apple;Rosaceae;various;F;Europe;Germany;NA;NA;NA;2014;plant;NA;site;17.569;7.756;3;23.667;9.074;3;;;;;;;7.057;0.587;3;6.19;1.317;3;101.623;4.171;3;85.267;3.481;3;;;;;;;;;;;;;;;;;;;;;;0;0.002873879;N
420;420_Gar_2014_Apple_various_site;Garratt, 2021, [10.1002/eap.2445];[10.1002/eap.2445];Malus domestica;Apple;Rosaceae;various;F;Europe;Germany;NA;NA;NA;2014;plant;NA;site;20.644;16.164;3;21;4.583;3;;;;;;;6.083;1.01;3;5.44;0.489;3;137.373;33.791;3;145.647;18.968;3;;;;;;;;;;;;;;;;;;;;;;0;0.012045062;N
421;421_Gar_2014_Apple_various_site;Garratt, 2021, [10.1002/eap.2445];[10.1002/eap.2445];Malus domestica;Apple;Rosaceae;various;F;Europe;Germany;NA;NA;NA;2014;plant;NA;site;21.111;6.939;3;20;7;3;;;;;;;7.5;0.866;3;6.71;1.021;3;103.913;11.407;3;98.057;6.626;3;;;;;;;;;;;;;;;;;;;;;;0.054490714;0.074457032;N
422;422_Gar_2014_Apple_various_site;Garratt, 2021, [10.1002/eap.2445];[10.1002/eap.2445];Malus domestica;Apple;Rosaceae;various;F;Europe;Germany;NA;NA;NA;2014;plant;NA;site;0;0;3;6.667;3.786;3;;;;;;;;;;;;;;;;;;;;;;;;;;;;;;;;;;;;;;;;0;-2.036925405;Y
423;423_Gar_2014_Apple_various_site;Garratt, 2021, [10.1002/eap.2445];[10.1002/eap.2445];Malus domestica;Apple;Rosaceae;various;F;Europe;Germany;NA;NA;NA;2014;plant;NA;site;8.077;9.978;3;8.667;5.686;3;;;;;;;5.25;0.354;2;4.5;;1;95.975;53.705;2;169.8;;1;;;;;;;;;;;;;;;;;;;;;;0;-0.162295016;N
424;424_Gar_2014_Apple_various_site;Garratt, 2021, [10.1002/eap.2445];[10.1002/eap.2445];Malus domestica;Apple;Rosaceae;various;F;Europe;Germany;NA;NA;NA;2014;plant;NA;site;6.268;5.691;3;3.333;4.041;3;;;;;;;3.25;1.768;2;4.5;0.707;2;132.35;54.942;2;179.6;61.235;2;;;;;;;;;;;;;;;;;;;;;;0.468251436;0.000293299;N
425;425_Gar_2014_Apple_various_site;Garratt, 2021, [10.1002/eap.2445];[10.1002/eap.2445];Malus domestica;Apple;Rosaceae;various;F;Europe;Germany;NA;NA;NA;2014;plant;NA;site;0;0;3;1;1;3;;;;;;;;;;3.667;2.309;3;;;;43.7;16.632;3;;;;;;;;;;;;;;;;;;;;;;0;-0.693147181;Y
426;426_Gar_2014_Apple_various_site;Garratt, 2021, [10.1002/eap.2445];[10.1002/eap.2445];Malus domestica;Apple;Rosaceae;various;F;Europe;Germany;NA;NA;NA;2014;plant;NA;site;7.47;10.918;3;6.667;2.082;3;;;;;;;6.105;0.559;2;5;1.803;3;135.99;0.198;2;106.6;27.78;3;;;;;;;;;;;;;;;;;;;;;;0.161807743;0.185631018;N
427;427_Gar_2014_Apple_various_site;Garratt, 2021, [10.1002/eap.2445];[10.1002/eap.2445];Malus domestica;Apple;Rosaceae;various;F;Europe;Germany;NA;NA;NA;2014;plant;NA;site;31.258;27.08;3;19.333;8.083;3;;;;;;;4.877;1.765;3;4.29;1.337;3;101.403;35.277;3;109.72;36.821;3;;;;;;;;;;;;;;;;;;;;;;0.381502335;0.176625472;N
428;428_Gar_2014_Apple_various_site;Garratt, 2021, [10.1002/eap.2445];[10.1002/eap.2445];Malus domestica;Apple;Rosaceae;various;F;Europe;Germany;NA;NA;NA;2014;plant;NA;site;0;0;3;0;0;3;;;;;;;;;;;;;;;;;;;;;;;;;;;;;;;;;;;;;;;;0;0;Y
429;429_Gar_2014_Apple_various_site;Garratt, 2021, [10.1002/eap.2445];[10.1002/eap.2445];Malus domestica;Apple;Rosaceae;various;F;Europe;Germany;NA;NA;NA;2014;plant;NA;site;30.694;9.595;3;20.333;12.741;3;;;;;;;5.483;1.864;3;7.327;1.272;3;101.79;37.536;3;103.287;34.973;3;;;;;;;;;;;;;;;;;;;;;;0.337557829;0.035769534;N
430;430_Gar_2014_Apple_various_site;Garratt, 2021, [10.1002/eap.2445];[10.1002/eap.2445];Malus domestica;Apple;Rosaceae;various;F;Europe;Germany;NA;NA;NA;2014;plant;NA;site;17.667;15.373;3;15.667;9.504;3;;;;;;;7.133;1.206;3;6.62;0.783;3;113.473;3.714;3;90.667;12.648;3;;;;;;;;;;;;;;;;;;;;;;0.157093571;0.139716635;N
431;431_Gar_2014_Apple_various_site;Garratt, 2021, [10.1002/eap.2445];[10.1002/eap.2445];Malus domestica;Apple;Rosaceae;various;F;Europe;Germany;NA;NA;NA;2014;plant;NA;site;6.406;5.748;3;11.667;1.155;3;;;;;;;4.277;2.174;3;5.687;1.939;3;223.017;71.365;3;215.697;35.665;3;;;;;;;;;;;;;;;;;;;;;;0;-0.283695658;N
432;432_Gar_2014_Apple_various_site;Garratt, 2021, [10.1002/eap.2445];[10.1002/eap.2445];Malus domestica;Apple;Rosaceae;various;F;Europe;Germany;NA;NA;NA;2014;plant;NA;site;8.267;3.639;3;8.667;1.528;3;;;;;;;4.667;2.082;3;6.223;1.072;3;120.483;31.497;3;130.06;33.782;3;;;;;;;;;;;;;;;;;;;;;;0;-0.13715796;N
433;433_Gar_2014_Apple_various_site;Garratt, 2021, [10.1002/eap.2445];[10.1002/eap.2445];Malus domestica;Apple;Rosaceae;various;F;Europe;Germany;NA;NA;NA;2014;plant;NA;site;6.082;5.75;3;11.667;2.517;3;;;;;;;6.375;0.884;2;6.173;0.692;3;98.855;7.106;2;111.503;7.88;3;;;;;;;;;;;;;;;;;;;;;;0;-0.246542991;N
434;434_Gar_2014_Apple_various_site;Garratt, 2021, [10.1002/eap.2445];[10.1002/eap.2445];Malus domestica;Apple;Rosaceae;various;F;Europe;Germany;NA;NA;NA;2014;plant;NA;site;17.198;20.792;3;7;3;3;;;;;;;6.715;1.011;2;4.8;0.721;3;123.705;12.579;2;132.063;24.931;3;;;;;;;;;;;;;;;;;;;;;;0.592975927;0.389743826;N
435;435_Gar_2014_Apple_various_site;Garratt, 2021, [10.1002/eap.2445];[10.1002/eap.2445];Malus domestica;Apple;Rosaceae;various;F;Europe;Germany;NA;NA;NA;2014;plant;NA;site;14.563;1.39;3;16.333;5.508;3;;;;;;;4.203;0.263;3;4.03;0.58;2;150.297;11.569;3;128.42;30.391;2;;;;;;;;;;;;;;;;;;;;;;0.145558461;0.028211946;N
436;436_Gar_2014_Apple_various_site;Garratt, 2021, [10.1002/eap.2445];[10.1002/eap.2445];Malus domestica;Apple;Rosaceae;various;F;Europe;Germany;NA;NA;NA;2014;plant;NA;site;28.868;15.049;3;35.333;17.01;3;;;;;;;4.773;2.88;3;5.173;0.532;3;80.597;27.383;3;89.477;13.554;3;;;;;;;;;;;;;;;;;;;;;;0;-0.129027197;N
437;437_Bli_2013_Apple_various_site;"Blitzer, 2016; Garrat, 2021, [10.1016/j.agee.2016.01.004]";[10.1016/j.agee.2016.01.004];Malus domestica;Apple;Rosaceae;various;F;North America;United States of America;Western New York;"42.168094; -76.332169";NO;2013;plant;H;site;;;;;;;;;;;;;8.492;0.569;5;5.917;0.987;5;;;;;;;;;;;;;;;;;;;;;;;;;;;;0.448081913;0.36129498;N
438;438_Bli_2013_Apple_various_site;"Blitzer, 2016; Garrat, 2021, [10.1016/j.agee.2016.01.004]";[10.1016/j.agee.2016.01.004];Malus domestica;Apple;Rosaceae;various;F;North America;United States of America;Western New York;"42.168094; -76.332169";NO;2013;plant;H;site;;;;;;;;;;;;;4.099;0.785;6;3.873;1.568;6;;;;;;;;;;;;;;;;;;;;;;;;;;;;0.448081913;0.056713641;N
439;439_Bli_2013_Apple_various_site;"Blitzer, 2016; Garrat, 2021, [10.1016/j.agee.2016.01.004]";[10.1016/j.agee.2016.01.004];Malus domestica;Apple;Rosaceae;various;F;North America;United States of America;Western New York;"42.168094; -76.332169";NO;2013;plant;H;site;;;;;;;;;;;;;6.718;1.736;11;5.142;1.684;9;;;;;;;;;;;;;;;;;;;;;;;;;;;;0.448081913;0.267348382;N
440;440_Bli_2013_Apple_various_site;"Blitzer, 2016; Garrat, 2021, [10.1016/j.agee.2016.01.004]";[10.1016/j.agee.2016.01.004];Malus domestica;Apple;Rosaceae;various;F;North America;United States of America;Western New York;"42.168094; -76.332169";NO;2013;plant;H;site;;;;;;;;;;;;;8.357;0.994;12;6.663;1.148;12;;;;;;;;;;;;;;;;;;;;;;;;;;;;0.448081913;0.226529677;N
441;441_Bli_2013_Apple_various_site;"Blitzer, 2016; Garrat, 2021, [10.1016/j.agee.2016.01.004]";[10.1016/j.agee.2016.01.004];Malus domestica;Apple;Rosaceae;various;F;North America;United States of America;Western New York;"42.168094; -76.332169";NO;2013;plant;H;site;;;;;;;;;;;;;4.91;1.181;12;4.852;1.472;12;;;;;;;;;;;;;;;;;;;;;;;;;;;;0.448081913;0.011882951;N
442;442_Bli_2013_Apple_various_site;"Blitzer, 2016; Garrat, 2021, [10.1016/j.agee.2016.01.004]";[10.1016/j.agee.2016.01.004];Malus domestica;Apple;Rosaceae;various;F;North America;United States of America;Western New York;"42.168094; -76.332169";NO;2013;plant;H;site;;;;;;;;;;;;;4.65;2.892;5;5.375;2.723;4;;;;;;;;;;;;;;;;;;;;;;;;;;;;0.448081913;-0.144891354;N
443;443_Bli_2013_Apple_various_site;"Blitzer, 2016; Garrat, 2021, [10.1016/j.agee.2016.01.004]";[10.1016/j.agee.2016.01.004];Malus domestica;Apple;Rosaceae;various;F;North America;United States of America;Western New York;"42.168094; -76.332169";NO;2013;plant;H;site;;;;;;;;;;;;;7;0;2;6.667;2.823;6;;;;;;;;;;;;;;;;;;;;;;;;;;;;0.448081913;0.048740165;N
444;444_Bli_2013_Apple_various_site;"Blitzer, 2016; Garrat, 2021, [10.1016/j.agee.2016.01.004]";[10.1016/j.agee.2016.01.004];Malus domestica;Apple;Rosaceae;various;F;North America;United States of America;Western New York;"42.168094; -76.332169";NO;2013;plant;H;site;;;;;;;;;;;;;5.169;2.242;6;1.844;0.601;5;;;;;;;;;;;;;;;;;;;;;;;;;;;;0.448081913;1.030742121;N
445;445_Bli_2013_Apple_various_site;"Blitzer, 2016; Garrat, 2021, [10.1016/j.agee.2016.01.004]";[10.1016/j.agee.2016.01.004];Malus domestica;Apple;Rosaceae;various;F;North America;United States of America;Western New York;"42.168094; -76.332169";NO;2013;plant;H;site;;;;;;;;;;;;;7.417;1.939;6;6.475;1.803;2;;;;;;;;;;;;;;;;;;;;;;;;;;;;0.448081913;0.135826055;N
446;446_Bli_2013_Apple_various_site;"Blitzer, 2016; Garrat, 2021, [10.1016/j.agee.2016.01.004]";[10.1016/j.agee.2016.01.004];Malus domestica;Apple;Rosaceae;various;F;North America;United States of America;Western New York;"42.168094; -76.332169";NO;2013;plant;H;site;;;;;;;;;;;;;8.203;3.208;6;6.631;1.803;6;;;;;;;;;;;;;;;;;;;;;;;;;;;;0.448081913;0.212744319;N
447;447_Bli_2013_Apple_various_site;"Blitzer, 2016; Garrat, 2021, [10.1016/j.agee.2016.01.004]";[10.1016/j.agee.2016.01.004];Malus domestica;Apple;Rosaceae;various;F;North America;United States of America;Western New York;"42.168094; -76.332169";NO;2013;plant;H;site;;;;;;;;;;;;;4.75;2.727;4;4.578;2.323;6;;;;;;;;;;;;;;;;;;;;;;;;;;;;0.448081913;0.036882397;N
448;448_Bli_2013_Apple_various_site;"Blitzer, 2016; Garrat, 2021, [10.1016/j.agee.2016.01.004]";[10.1016/j.agee.2016.01.004];Malus domestica;Apple;Rosaceae;various;F;North America;United States of America;Western New York;"42.168094; -76.332169";NO;2013;plant;H;site;;;;;;;;;;;;;4.823;2.305;6;4.8;0.843;5;;;;;;;;;;;;;;;;;;;;;;;;;;;;0.448081913;0.004780223;N
449;449_Gar_2011_Apple_cv. 'Cox'_site;"Garratt, 2014a; Garratt, 2021, [10.26786/1920-7603(2014)8]";[10.26786/1920-7603(2014)8];Malus domestica;Apple;Rosaceae;cv. 'Cox';F;Europe;United Kingdom;Kent;"51.2; 0.7";NO;2011;branch;BH;site;16.353;2.62;2;6.667;0;2;;;;;;;5.104;0.147;2;4.625;1.945;2;109.989;23.35;2;122.581;18.031;2;;;;;;;0.667;0.943;2;;;;0;0.001;1;140.219;0.001;1;;;;0.592307222;0.295799294;N
450;450_Gar_2011_Apple_cv. 'Cox'_site;"Garratt, 2014a; Garratt, 2021, [10.26786/1920-7603(2014)8]";[10.26786/1920-7603(2014)8];Malus domestica;Apple;Rosaceae;cv. 'Cox';F;Europe;United Kingdom;Kent;"51.2; 0.7";NO;2011;branch;BH;site;30.75;4.596;2;14.009;7.126;2;;;;;;;6.95;0.495;2;5.25;1.532;2;107.043;2.717;2;105.641;7.566;2;;;;;;;2.436;3.445;2;;;;0;0.001;1;116.747;0.001;1;;;;0.278760152;0.35996255…
451;451_Gar_2011_Apple_cv. 'Cox'_site;"Garratt, 2014a; Garratt, 2021, [10.26786/1920-7603(2014)8]";[10.26786/1920-7603(2014)8];Malus domestica;Apple;Rosaceae;cv. 'Cox';F;Europe;United Kingdom;Kent;"51.2; 0.7";NO;2011;branch;BH;site;18.524;0.741;2;5.588;3.189;2;;;;;;;6.708;1.473;2;5.375;2.298;2;138.213;27.266;2;123.361;45.325;2;;;;;;;3.485;2.357;2;;;;1.5;0.707;2;114.215;25.167;2;;;;0.402897311;0.5…
452;452_Gar_2011_Apple_cv. 'Cox'_site;"Garratt, 2014a; Garratt, 2021, [10.26786/1920-7603(2014)8]";[10.26786/1920-7603(2014)8];Malus domestica;Apple;Rosaceae;cv. 'Cox';F;Europe;United Kingdom;Kent;"51.2; 0.7";NO;2011;branch;BH;site;13.571;12.459;2;9.974;2.792;2;;;;;;;5.944;2.043;2;5.5;0.707;2;101.713;14.315;2;155.331;23.011;2;;;;;;;11.538;3.481;2;;;;0.292;0.059;2;109.444;3.964;2;;;;0;-0.012605177…
453;453_Gar_2011_Apple_cv. 'Cox'_site;"Garratt, 2014a; Garratt, 2021, [10.26786/1920-7603(2014)8]";[10.26786/1920-7603(2014)8];Malus domestica;Apple;Rosaceae;cv. 'Cox';F;Europe;United Kingdom;Kent;"51.2; 0.7";NO;2011;branch;BH;site;5.389;3.693;2;14.167;5.893;2;;;;;;;5.75;;;5.833;;;139.865;;;144.644;;;;;;;;;0;0;2;;;;;;;;;;;;;0;-0.33816165;N
454;454_Gar_2011_Apple_cv. 'Cox'_site;"Garratt, 2014a; Garratt, 2021, [10.26786/1920-7603(2014)8]";[10.26786/1920-7603(2014)8];Malus domestica;Apple;Rosaceae;cv. 'Cox';F;Europe;United Kingdom;Kent;"51.2; 0.7";NO;2011;branch;BH;site;11.321;0.017;2;7.095;5.994;2;;;;;;;4.5;0.354;2;1.625;0.884;2;104.811;0.775;2;105.955;17.882;2;;;;;;;3.889;0.786;2;;;;0;0.001;2;102.476;57.803;2;;;;0.373288579;0.491660…
455;455_Gar_2011_Apple_cv. 'Cox'_site;"Garratt, 2014a; Garratt, 2021, [10.26786/1920-7603(2014)8]";[10.26786/1920-7603(2014)8];Malus domestica;Apple;Rosaceae;cv. 'Cox';F;Europe;United Kingdom;Kent;"51.2; 0.7";NO;2011;branch;BH;site;8.667;7.542;2;10.883;0.123;2;;;;;;;6.083;1.532;2;6.5;0;2;115.723;5.939;2;147.404;13.478;2;;;;;;;3.667;0.471;2;;;;1.5;0.707;2;102.65;9.502;2;;;;0;-0.178653707;N
456;456_Gar_2011_Apple_cv. 'Cox'_site;"Garratt, 2014a; Garratt, 2021, [10.26786/1920-7603(2014)8]";[10.26786/1920-7603(2014)8];Malus domestica;Apple;Rosaceae;cv. 'Cox';F;Europe;United Kingdom;Kent;"51.2; 0.7";NO;2011;branch;BH;site;17.119;5.59;2;12.29;8.445;2;;;;;;;4.138;0.336;2;3.583;0.118;2;86.459;12.72;2;79.227;2.682;2;;;;;;;5.278;1.663;2;;;;2.875;0.53;2;85.958;24.419;2;;;;0.182865409;0.187589…
457;457_Gar_2012_Apple_cv. 'Cox'_site;"Garratt, 2014b; Garratt, 2021, [10.1016/j.agee.2013.10.032]";[10.1016/j.agee.2013.10.032];Malus domestica;Apple;Rosaceae;cv. 'Cox';F;Europe;United Kingdom;Kent;"51.2; 0.7";NO;2012;plant;BH;site;27.04;22.07;30;19.929;15.232;30;;;;;;;2.7;1.292;20;3.161;1.225;28;125.725;20.522;20;136.964;30.413;28;;;;;;;4.368;7.769;30;;;;0.542;0.907;8;133.063;22.556;8;;;;0.2629…
458;458_Gar_2012_Apple_cv. 'Cox'_site;"Garratt, 2014b; Garratt, 2021, [10.1016/j.agee.2013.10.032]";[10.1016/j.agee.2013.10.032];Malus domestica;Apple;Rosaceae;cv. 'Cox';F;Europe;United Kingdom;Kent;"51.2; 0.7";NO;2012;plant;BH;site;44.557;21.331;29;19.984;21.216;30;;;;;;;3.889;1.231;18;2.288;1.614;26;113.139;33.432;18;137.308;42.077;26;;;;;;;8.024;10.869;30;;;;1.856;1.833;15;153.267;30.454;15;;;…
459;459_Gar_2012_Apple_cv. 'Cox'_site;"Garratt, 2014b; Garratt, 2021, [10.1016/j.agee.2013.10.032]";[10.1016/j.agee.2013.10.032];Malus domestica;Apple;Rosaceae;cv. 'Cox';F;Europe;United Kingdom;Kent;"51.2; 0.7";NO;2012;plant;BH;site;57.683;28.545;30;26.609;17.32;29;;;;;;;3.524;1.813;21;2.393;1.612;28;158.024;53.421;21;161.946;43.774;28;;;;;;;13.679;12.579;30;;;;0;0.001;18;142.102;39.014;18;;;;0.5…
460;460_Gar_2012_Apple_cv. 'Gala'_site;"Garratt, 2014b; Garratt, 2021, [10.1016/j.agee.2013.10.032]";[10.1016/j.agee.2013.10.032];Malus domestica;Apple;Rosaceae;cv. 'Gala';F;Europe;United Kingdom;Kent;"51.2; 0.7";NO;2012;plant;BH;site;18.81;13.624;27;22.237;14.017;29;;;;;;;2.9;1.353;20;2.024;1.112;21;125.425;27.497;20;129.786;26.501;21;;;;;;;7.175;8.674;30;;;;0.385;0.961;13;81.218;41.753;13;;;;0;…
461;461_Gar_2012_Apple_cv. 'Gala'_site;"Garratt, 2014b; Garratt, 2021, [10.1016/j.agee.2013.10.032]";[10.1016/j.agee.2013.10.032];Malus domestica;Apple;Rosaceae;cv. 'Gala';F;Europe;United Kingdom;Kent;"51.2; 0.7";NO;2012;plant;BH;site;40.095;19.01;30;10.556;16.611;30;;;;;;;5.463;1.427;27;0.333;0.492;12;149.889;25.897;27;116.958;23.262;12;;;;;;;7.992;9.797;30;;;;0.083;0.333;16;120.995;22.579;16;;;…
462;462_Gar_2012_Apple_cv. 'Gala'_site;"Garratt, 2014b; Garratt, 2021, [10.1016/j.agee.2013.10.032]";[10.1016/j.agee.2013.10.032];Malus domestica;Apple;Rosaceae;cv. 'Gala';F;Europe;United Kingdom;Kent;"51.2; 0.7";NO;2012;plant;BH;site;50.877;31.064;30;27.54;21.52;30;;;;;;;3.68;1.936;25;1.524;1.401;21;110.2;26.225;25;112.857;21.421;21;;;;;;;14.56;14.258;30;;;;0;0.001;20;93.9;30.036;20;;;;0.4586944…
463;463_Tei_2012_Apple_cv. 'McIntosh'_site;"Teixeira-Martins, 2013; Garrat, 2021, [10.1016/j.agee.2014.10.018]";[10.1016/j.agee.2014.10.018];Malus domestica;Apple;Rosaceae;cv. 'McIntosh';F;North America;Canada;Quebec;"45.48125; -73.049167";NO;2012;flower;H;site;71.75;19.31105038;4;72.5;17.63519209;4;;;;;;;;;;;;;;;;;;;;;;;;;;;;;;;;;;;;;;;;0;-0.010398707;N
464;464_Tei_2012_Apple_cv. 'McIntosh'_site;"Teixeira-Martins, 2013; Garrat, 2021, [10.1016/j.agee.2014.10.018]";[10.1016/j.agee.2014.10.018];Malus domestica;Apple;Rosaceae;cv. 'McIntosh';F;North America;Canada;Quebec;"45.48125; -73.049167";NO;2012;flower;H;site;35.75;12.28481447;4;7.5;5.446711546;4;;;;;;;;;;;;;;;;;;;;;;;;;;;;;;;;;;;;;;;;0.79020979;1.561647249;N
465;465_Tei_2012_Apple_cv. 'McIntosh'_site;"Teixeira-Martins, 2013; Garrat, 2021, [10.1016/j.agee.2014.10.018]";[10.1016/j.agee.2014.10.018];Malus domestica;Apple;Rosaceae;cv. 'McIntosh';F;North America;Canada;Quebec;"45.48125; -73.049167";NO;2012;flower;H;site;54;9.128709292;4;37.25;27.5;4;;;;;;;;;;;;;;;;;;;;;;;;;;;;;;;;;;;;;;;;0.310185185;0.371332102;N
466;466_Tei_2012_Apple_cv. 'McIntosh'_site;"Teixeira-Martins, 2013; Garrat, 2021, [10.1016/j.agee.2014.10.018]";[10.1016/j.agee.2014.10.018];Malus domestica;Apple;Rosaceae;cv. 'McIntosh';F;North America;Canada;Quebec;"45.48125; -73.049167";NO;2012;flower;H;site;59.5;29.53528963;4;42.75;17.7270979;4;;;;;;;;;;;;;;;;;;;;;;;;;;;;;;;;;;;;;;;;0.281512605;0.330607117;N
467;467_Tei_2012_Apple_cv. 'McIntosh'_site;"Teixeira-Martins, 2013; Garrat, 2021, [10.1016/j.agee.2014.10.018]";[10.1016/j.agee.2014.10.018];Malus domestica;Apple;Rosaceae;cv. 'McIntosh';F;North America;Canada;Quebec;"45.48125; -73.049167";NO;2012;flower;H;site;44;19.92485885;3;35.33333333;17.50238079;3;;;;;;;;;;;;;;;;;;;;;;;;;;;;;;;;;;;;;;;;0.196969697;0.219362829;N
468;468_Tei_2012_Apple_cv. 'McIntosh'_site;"Teixeira-Martins, 2013; Garrat, 2021, [10.1016/j.agee.2014.10.018]";[10.1016/j.agee.2014.10.018];Malus domestica;Apple;Rosaceae;cv. 'McIntosh';F;North America;Canada;Quebec;"45.48125; -73.049167";NO;2012;flower;H;site;75.5;17.91647287;4;50.75;6.800735254;4;;;;;;;;;;;;;;;;;;;;;;;;;;;;;;;;;;;;;;;;0.32781457;0.397221038;N
469;469_Tei_2012_Apple_cv. 'McIntosh'_site;"Teixeira-Martins, 2013; Garrat, 2021, [10.1016/j.agee.2014.10.018]";[10.1016/j.agee.2014.10.018];Malus domestica;Apple;Rosaceae;cv. 'McIntosh';F;North America;Canada;Quebec;"45.48125; -73.049167";NO;2012;flower;H;site;74.25;12.28481447;4;67;8.485281374;4;;;;;;;;;;;;;;;;;;;;;;;;;;;;;;;;;;;;;;;;0.097643098;0.102745158;N
470;470_Tei_2012_Apple_cv. 'McIntosh'_site;"Teixeira-Martins, 2013; Garrat, 2021, [10.1016/j.agee.2014.10.018]";[10.1016/j.agee.2014.10.018];Malus domestica;Apple;Rosaceae;cv. 'McIntosh';F;North America;Canada;Quebec;"45.48125; -73.049167";NO;2012;flower;H;site;56.25;9.97914492;4;61.25;6.946221995;4;;;;;;;;;;;;;;;;;;;;;;;;;;;;;;;;;;;;;;;;0;-0.085157808;N
471;471_Tei_2012_Apple_cv. 'McIntosh'_site;"Teixeira-Martins, 2013; Garrat, 2021, [10.1016/j.agee.2014.10.018]";[10.1016/j.agee.2014.10.018];Malus domestica;Apple;Rosaceae;cv. 'McIntosh';F;North America;Canada;Quebec;"45.48125; -73.049167";NO;2012;flower;H;site;51.75;17.28920665;4;43;21.05548226;4;;;;;;;;;;;;;;;;;;;;;;;;;;;;;;;;;;;;;;;;0.169082126;0.185224316;N
472;472_Tei_2012_Apple_cv. 'McIntosh'_site;"Teixeira-Martins, 2013; Garrat, 2021, [10.1016/j.agee.2014.10.018]";[10.1016/j.agee.2014.10.018];Malus domestica;Apple;Rosaceae;cv. 'McIntosh';F;North America;Canada;Quebec;"45.48125; -73.049167";NO;2012;flower;H;site;82.5;8.386497084;4;66.25;11.32475165;4;;;;;;;;;;;;;;;;;;;;;;;;;;;;;;;;;;;;;;;;0.196969697;0.219362828;N
473;473_Tei_2012_Apple_cv. 'McIntosh'_site;"Teixeira-Martins, 2013; Garrat, 2021, [10.1016/j.agee.2014.10.018]";[10.1016/j.agee.2014.10.018];Malus domestica;Apple;Rosaceae;cv. 'McIntosh';F;North America;Canada;Quebec;"45.48125; -73.049167";NO;2012;flower;H;site;77;5.597618541;4;70.5;9.469248474;4;;;;;;;;;;;;;;;;;;;;;;;;;;;;;;;;;;;;;;;;0.084415584;0.088192712;N
474;474_Tei_2012_Apple_cv. 'McIntosh'_site;"Teixeira-Martins, 2013; Garrat, 2021, [10.1016/j.agee.2014.10.018]";[10.1016/j.agee.2014.10.018];Malus domestica;Apple;Rosaceae;cv. 'McIntosh';F;North America;Canada;Quebec;"45.48125; -73.049167";NO;2012;flower;H;site;47.75;22.76510488;4;58.5;17.74823935;4;;;;;;;;;;;;;;;;;;;;;;;;;;;;;;;;;;;;;;;;0;-0.203047687;N
475;475_Tei_2012_Apple_cv. 'McIntosh'_site;"Teixeira-Martins, 2013; Garrat, 2021, [10.1016/j.agee.2014.10.018]";[10.1016/j.agee.2014.10.018];Malus domestica;Apple;Rosaceae;cv. 'McIntosh';F;North America;Canada;Quebec;"45.48125; -73.049167";NO;2012;flower;H;site;68.5;12.02081528;2;54;11.3137085;2;;;;;;;;;;;;;;;;;;;;;;;;;;;;;;;;;;;;;;;;0.211678832;0.237849699;N
476;476_Tei_2012_Apple_cv. 'McIntosh'_site;"Teixeira-Martins, 2013; Garrat, 2021, [10.1016/j.agee.2014.10.018]";[10.1016/j.agee.2014.10.018];Malus domestica;Apple;Rosaceae;cv. 'McIntosh';F;North America;Canada;Quebec;"45.48125; -73.049167";NO;2012;flower;H;site;25.75;7.365459931;4;30.5;18.734994;4;;;;;;;;;;;;;;;;;;;;;;;;;;;;;;;;;;;;;;;;0;-0.169292057;N
477;477_Tei_2012_Apple_cv. 'McIntosh'_site;"Teixeira-Martins, 2013; Garrat, 2021, [10.1016/j.agee.2014.10.018]";[10.1016/j.agee.2014.10.018];Malus domestica;Apple;Rosaceae;cv. 'McIntosh';F;North America;Canada;Quebec;"45.48125; -73.049167";NO;2012;flower;H;site;60.25;11.26572974;4;42.25;17.46186321;4;;;;;;;;;;;;;;;;;;;;;;;;;;;;;;;;;;;;;;;;0.298755187;0.354898219;N
478;478_Tei_2012_Apple_cv. 'McIntosh'_site;"Teixeira-Martins, 2013; Garrat, 2021, [10.1016/j.agee.2014.10.018]";[10.1016/j.agee.2014.10.018];Malus domestica;Apple;Rosaceae;cv. 'McIntosh';F;North America;Canada;Quebec;"45.48125; -73.049167";NO;2012;flower;H;site;73;2.828427125;2;13.5;10.60660172;2;;;;;;;;;;;;;;;;;;;;;;;;;;;;;;;;;;;;;;;;0.815068493;1.687769756;N
479;479_Tei_2012_Apple_cv. 'McIntosh'_site;"Teixeira-Martins, 2013; Garrat, 2021, [10.1016/j.agee.2014.10.018]";[10.1016/j.agee.2014.10.018];Malus domestica;Apple;Rosaceae;cv. 'McIntosh';F;North America;Canada;Quebec;"45.48125; -73.049167";NO;2012;flower;H;site;61.75;17.21191448;4;46;15.38397435;4;;;;;;;;;;;;;;;;;;;;;;;;;;;;;;;;;;;;;;;;0.255060729;0.294452579;N
480;480_Tei_2012_Apple_cv. 'McIntosh'_site;"Teixeira-Martins, 2013; Garrat, 2021, [10.1016/j.agee.2014.10.018]";[10.1016/j.agee.2014.10.018];Malus domestica;Apple;Rosaceae;cv. 'McIntosh';F;North America;Canada;Quebec;"45.48125; -73.049167";NO;2012;flower;H;site;22;11.19523708;4;15;5.887840578;4;;;;;;;;;;;;;;;;;;;;;;;;;;;;;;;;;;;;;;;;0.318181818;0.382992252;N
481;481_Tei_2012_Apple_cv. 'McIntosh'_site;"Teixeira-Martins, 2013; Garrat, 2021, [10.1016/j.agee.2014.10.018]";[10.1016/j.agee.2014.10.018];Malus domestica;Apple;Rosaceae;cv. 'McIntosh';F;North America;Canada;Quebec;"45.48125; -73.049167";NO;2012;flower;H;site;68.75;9.708243919;4;40.25;8.770214745;4;;;;;;;;;;;;;;;;;;;;;;;;;;;;;;;;;;;;;;;;0.414545455;0.535366733;N
482;482_Tei_2012_Apple_cv. 'McIntosh'_site;"Teixeira-Martins, 2013; Garrat, 2021, [10.1016/j.agee.2014.10.018]";[10.1016/j.agee.2014.10.018];Malus domestica;Apple;Rosaceae;cv. 'McIntosh';F;North America;Canada;Quebec;"45.48125; -73.049167";NO;2012;flower;H;site;23.5;19.29594085;4;28.75;12.94539815;4;;;;;;;;;;;;;;;;;;;;;;;;;;;;;;;;;;;;;;;;0;-0.201637346;N
483;483_Miñ_2015_Apple_cv. 'Rego'_site;"Miñarro, 2018; Martinez, 2020a; Garrat, 2021, [10.1016/j.agee.2020.106918]";[10.1016/j.agee.2020.106918];Malus domestica;Apple;Rosaceae;cv. 'Rego';F;Europe;Spain;Central Asturias;"43.333333; -6";NO;2015;plant;H;site;80;13.229;3;55;8.66;3;;;;;;;8.509;0.477;3;7.627;1.217;3;;;;;;;;;;;;;;;;;;;;;;;;;;;;0.3125;0.242061647;N
484;484_Miñ_2015_Apple_cv. 'Rego'_site;"Miñarro, 2018; Martinez, 2020a; Garrat, 2021, [10.1016/j.agee.2020.106918]";[10.1016/j.agee.2020.106918];Malus domestica;Apple;Rosaceae;cv. 'Rego';F;Europe;Spain;Central Asturias;"43.333333; -6";NO;2015;plant;H;site;56.667;17.559;3;23.333;12.583;3;;;;;;;8.569;1.068;3;7.3;1.212;3;;;;;;;;;;;;;;;;;;;;;;;;;;;;0.588243599;0.523800027;N
485;485_Miñ_2015_Apple_cv. 'Rego'_site;"Miñarro, 2018; Martinez, 2020a; Garrat, 2021, [10.1016/j.agee.2020.106918]";[10.1016/j.agee.2020.106918];Malus domestica;Apple;Rosaceae;cv. 'Rego';F;Europe;Spain;Central Asturias;"43.333333; -6";NO;2015;plant;H;site;50;18.028;3;20;5;3;;;;;;;8.964;0.305;3;6.694;1.425;3;;;;;;;;;;;;;;;;;;;;;;;;;;;;0.6;0.604147843;N
486;486_Miñ_2015_Apple_cv. 'Rego'_site;"Miñarro, 2018; Martinez, 2020a; Garrat, 2021, [10.1016/j.agee.2020.106918]";[10.1016/j.agee.2020.106918];Malus domestica;Apple;Rosaceae;cv. 'Rego';F;Europe;Spain;Central Asturias;"43.333333; -6";NO;2015;plant;H;site;46.667;5.774;3;46.667;16.073;3;;;;;;;8.642;0.052;3;7.744;0.212;3;;;;;;;;;;;;;;;;;;;;;;;;;;;;0;0.054857844;N
487;487_Miñ_2015_Apple_cv. 'Rego'_site;"Miñarro, 2018; Martinez, 2020a; Garrat, 2021, [10.1016/j.agee.2020.106918]";[10.1016/j.agee.2020.106918];Malus domestica;Apple;Rosaceae;cv. 'Rego';F;Europe;Spain;Central Asturias;"43.333333; -6";NO;2015;plant;H;site;35;8.66;3;15;10;3;;;;;;;7.808;0.438;3;6.622;2.104;3;;;;;;;;;;;;;;;;;;;;;;;;;;;;0.571428571;0.506024635;N
488;488_Miñ_2015_Apple_cv. 'Rego'_site;"Miñarro, 2018; Martinez, 2020a; Garrat, 2021, [10.1016/j.agee.2020.106918]";[10.1016/j.agee.2020.106918];Malus domestica;Apple;Rosaceae;cv. 'Rego';F;Europe;Spain;Central Asturias;"43.333333; -6";NO;2015;plant;H;site;53.333;11.547;3;33.333;10.408;3;;;;;;;8.063;0.731;3;6.663;1.121;3;;;;;;;;;;;;;;;;;;;;;;;;;;;;0.375002344;0.330361621;N
489;489_Miñ_2015_Apple_cv. 'Rego'_site;"Miñarro, 2018; Martinez, 2020a; Garrat, 2021, [10.1016/j.agee.2020.106918]";[10.1016/j.agee.2020.106918];Malus domestica;Apple;Rosaceae;cv. 'Rego';F;Europe;Spain;Central Asturias;"43.333333; -6";NO;2015;plant;H;site;70;5;3;43.333;10.408;3;;;;;;;8.029;0.501;3;6.202;0.693;3;;;;;;;;;;;;;;;;;;;;;;;;;;;;0.380957143;0.36888447;N
490;490_Miñ_2015_Apple_cv. 'Rego'_site;"Miñarro, 2018; Martinez, 2020a; Garrat, 2021, [10.1016/j.agee.2020.106918]";[10.1016/j.agee.2020.106918];Malus domestica;Apple;Rosaceae;cv. 'Rego';F;Europe;Spain;Central Asturias;"43.333333; -6";NO;2015;plant;H;site;30;10;3;8.333;2.887;3;;;;;;;8.111;0.839;3;6.667;1.607;3;;;;;;;;;;;;;;;;;;;;;;;;;;;;0.722233333;0.738512514;N
491;491_Miñ_2015_Apple_cv. 'Rego'_site;"Miñarro, 2018; Martinez, 2020a; Garrat, 2021, [10.1016/j.agee.2020.106918]";[10.1016/j.agee.2020.106918];Malus domestica;Apple;Rosaceae;cv. 'Rego';F;Europe;Spain;Central Asturias;"43.333333; -6";NO;2015;plant;H;site;25;0;3;16.667;12.583;3;;;;;;;7.667;0.577;3;6.944;1.735;3;;;;;;;;;;;;;;;;;;;;;;;;;;;;0.33332;0.252246268;N
492;492_Miñ_2015_Apple_cv. 'Rego'_site;"Miñarro, 2018; Martinez, 2020a; Garrat, 2021, [10.1016/j.agee.2020.106918]";[10.1016/j.agee.2020.106918];Malus domestica;Apple;Rosaceae;cv. 'Rego';F;Europe;Spain;Central Asturias;"43.333333; -6";NO;2015;plant;H;site;45;10;3;26.667;14.434;3;;;;;;;8.895;0.642;3;4.944;2.219;3;;;;;;;;;;;;;;;;;;;;;;;;;;;;0.4074;0.555275122;N
493;493_Miñ_2015_Apple_cv. 'Rego'_site;"Miñarro, 2018; Martinez, 2020a; Garrat, 2021, [10.1016/j.agee.2020.106918]";[10.1016/j.agee.2020.106918];Malus domestica;Apple;Rosaceae;cv. 'Rego';F;Europe;Spain;Central Asturias;"43.333333; -6";NO;2015;plant;H;site;21.667;7.638;3;15;10;3;;;;;;;7.417;0.982;3;6.222;0.385;3;;;;;;;;;;;;;;;;;;;;;;;;;;;;0.307702958;0.271711714;N
494;494_Miñ_2015_Apple_cv. 'Rego'_site;"Miñarro, 2018; Martinez, 2020a; Garrat, 2021, [10.1016/j.agee.2020.106918]";[10.1016/j.agee.2020.106918];Malus domestica;Apple;Rosaceae;cv. 'Rego';F;Europe;Spain;Central Asturias;"43.333333; -6";NO;2015;plant;H;site;28.333;18.93;3;10;13.229;3;;;;;;;8.272;0.384;3;8.2;1.131;2;;;;;;;;;;;;;;;;;;;;;;;;;;;;0.647054671;0.525092137;N
495;495_Miñ_2015_Apple_cv. 'Rego'_site;"Miñarro, 2018; Martinez, 2020a; Garrat, 2021, [10.1016/j.agee.2020.106918]";[10.1016/j.agee.2020.106918];Malus domestica;Apple;Rosaceae;cv. 'Rego';F;Europe;Spain;Central Asturias;"43.333333; -6";NO;2015;plant;H;site;65;18.028;3;65;15;3;;;;;;;8.806;0.684;3;7.798;0.464;3;;;;;;;;;;;;;;;;;;;;;;;;;;;;0;0.060783008;N
496;496_Miñ_2015_Apple_cv. 'Rego'_site;"Miñarro, 2018; Martinez, 2020a; Garrat, 2021, [10.1016/j.agee.2020.106918]";[10.1016/j.agee.2020.106918];Malus domestica;Apple;Rosaceae;cv. 'Rego';F;Europe;Spain;Central Asturias;"43.333333; -6";NO;2015;plant;H;site;66.667;10.408;3;31.667;7.638;3;;;;;;;8.522;0.336;3;6.952;0.784;3;;;;;;;;;;;;;;;;;;;;;;;;;;;;0.524997375;0.474028308;N
497;497_Miñ_2015_Apple_cv. 'Rego'_site;"Miñarro, 2018; Martinez, 2020a; Garrat, 2021, [10.1016/j.agee.2020.106918]";[10.1016/j.agee.2020.106918];Malus domestica;Apple;Rosaceae;cv. 'Rego';F;Europe;Spain;Central Asturias;"43.333333; -6";NO;2015;plant;H;site;50;22.913;3;15;13.229;3;;;;;;;8.066;0.371;3;6.375;1.237;2;;;;;;;;;;;;;;;;;;;;;;;;;;;;0.7;0.719623205;N
498;498_Miñ_2015_Apple_cv. 'Rego'_site;"Miñarro, 2018; Martinez, 2020a; Garrat, 2021, [10.1016/j.agee.2020.106918]";[10.1016/j.agee.2020.106918];Malus domestica;Apple;Rosaceae;cv. 'Rego';F;Europe;Spain;Central Asturias;"43.333333; -6";NO;2015;plant;H;site;56.667;43.108;3;31.667;18.93;3;;;;;;;8.26;1.959;3;6.676;0.153;3;;;;;;;;;;;;;;;;;;;;;;;;;;;;0.441173875;0.397411242;N
499;499_Miñ_2015_Apple_cv. 'Rego'_site;"Miñarro, 2018; Martinez, 2020a; Garrat, 2021, [10.1016/j.agee.2020.106918]";[10.1016/j.agee.2020.106918];Malus domestica;Apple;Rosaceae;cv. 'Rego';F;Europe;Spain;Central Asturias;"43.333333; -6";NO;2015;plant;H;site;55;5;3;20;10;3;;;;;;;7.827;0.491;3;4.111;1.858;3;;;;;;;;;;;;;;;;;;;;;;;;;;;;0.636363636;0.827756949;N
500;500_Miñ_2015_Apple_cv. 'Rego'_site;"Miñarro, 2018; Martinez, 2020a; Garrat, 2021, [10.1016/j.agee.2020.106918]";[10.1016/j.agee.2020.106918];Malus domestica;Apple;Rosaceae;cv. 'Rego';F;Europe;Spain;Central Asturias;"43.333333; -6";NO;2015;plant;H;site;30;18.028;3;13.333;12.583;3;;;;;;;8.422;1.078;3;5.133;2.074;2;;;;;;;;;;;;;;;;;;;;;;;;;;;;0.555566667;0.653056131;N
501;501_Miñ_2015_Apple_cv. 'Rego'_site;"Miñarro, 2018; Martinez, 2020a; Garrat, 2021, [10.1016/j.agee.2020.106918]";[10.1016/j.agee.2020.106918];Malus domestica;Apple;Rosaceae;cv. 'Rego';F;Europe;Spain;Central Asturias;"43.333333; -6";NO;2015;plant;H;site;85;8.66;3;70;8.66;3;;;;;;;8.12;0.304;3;7.142;0.774;3;;;;;;;;;;;;;;;;;;;;;;;;;;;;0.176470588;0.16124666;N
502;502_Miñ_2015_Apple_cv. 'Rego'_site;"Miñarro, 2018; Martinez, 2020a; Garrat, 2021, [10.1016/j.agee.2020.106918]";[10.1016/j.agee.2020.106918];Malus domestica;Apple;Rosaceae;cv. 'Rego';F;Europe;Spain;Central Asturias;"43.333333; -6";NO;2015;plant;H;site;28.333;17.559;3;21.667;15.275;3;;;;;;;7.993;0.919;3;6.343;1.438;3;;;;;;;;;;;;;;;;;;;;;;;;;;;;0.235273356;0.249725577;N
503;503_Miñ_2015_Apple_cv. 'Rego'_site;"Miñarro, 2018; Martinez, 2020a; Garrat, 2021, [10.1016/j.agee.2020.106918]";[10.1016/j.agee.2020.106918];Malus domestica;Apple;Rosaceae;cv. 'Rego';F;Europe;Spain;Central Asturias;"43.333333; -6";NO;2015;plant;H;site;36.667;7.638;3;15;13.229;3;;;;;;;7.8;0.721;3;5.889;1.018;3;;;;;;;;;;;;;;;;;;;;;;;;;;;;0.59091281;0.587432248;N
504;504_Miñ_2015_Apple_cv. 'Rego'_site;"Miñarro, 2018; Martinez, 2020a; Garrat, 2021, [10.1016/j.agee.2020.106918]";[10.1016/j.agee.2020.106918];Malus domestica;Apple;Rosaceae;cv. 'Rego';F;Europe;Spain;Central Asturias;"43.333333; -6";NO;2015;plant;H;site;36.667;7.638;3;15;5;3;;;;;;;8.574;0.81;3;6;1.5;3;;;;;;;;;;;;;;;;;;;;;;;;;;;;0.59091281;0.625400933;N
505;505_Miñ_2015_Apple_cv. 'Rego'_site;"Miñarro, 2018; Martinez, 2020a; Garrat, 2021, [10.1016/j.agee.2020.106918]";[10.1016/j.agee.2020.106918];Malus domestica;Apple;Rosaceae;cv. 'Rego';F;Europe;Spain;Central Asturias;"43.333333; -6";NO;2015;plant;H;site;26.667;10.408;3;16.667;14.434;3;;;;;;;8.222;0.788;3;7.2;1.697;2;;;;;;;;;;;;;;;;;;;;;;;;;;;;0.374995313;0.301364296;N
506;506_Miñ_2015_Apple_cv. 'Rego'_site;"Miñarro, 2018; Martinez, 2020a; Garrat, 2021, [10.1016/j.agee.2020.106918]";[10.1016/j.agee.2020.106918];Malus domestica;Apple;Rosaceae;cv. 'Rego';F;Europe;Spain;Central Asturias;"43.333333; -6";NO;2015;plant;H;site;30;20;3;13.333;12.583;3;;;;;;;8.378;0.107;3;5.4;0.566;2;;;;;;;;;;;;;;;;;;;;;;;;;;;;0.555566667;0.625082743;N
507;507_Miñ_2015_Apple_cv. 'Rego'_site;"Miñarro, 2018; Martinez, 2020a; Garrat, 2021, [10.1016/j.agee.2020.106918]";[10.1016/j.agee.2020.106918];Malus domestica;Apple;Rosaceae;cv. 'Rego';F;Europe;Spain;Central Asturias;"43.333333; -6";NO;2015;plant;H;site;50;5;3;33.333;2.887;3;;;;;;;8.804;0.521;3;8.043;0.484;3;;;;;;;;;;;;;;;;;;;;;;;;;;;;0.33334;0.247939562;N
508;508_Miñ_2016_Apple_cv. 'Rego'_site;"Miñarro, 2018; Martinez, 2020a; Garrat, 2021, [10.1016/j.agee.2020.106918]";[10.1016/j.agee.2020.106918];Malus domestica;Apple;Rosaceae;cv. 'Rego';F;Europe;Spain;Central Asturias;"43.333333; -6";NO;2016;plant;H;site;61.667;10.408;3;41.667;25.166;3;;;;;;;7.022;0.249;3;6.342;0.872;3;;;;;;;;;;;;;;;;;;;;;;;;;;;;0.324322571;0.246946697;N
509;509_Miñ_2016_Apple_cv. 'Rego'_site;"Miñarro, 2018; Martinez, 2020a; Garrat, 2021, [10.1016/j.agee.2020.106918]";[10.1016/j.agee.2020.106918];Malus domestica;Apple;Rosaceae;cv. 'Rego';F;Europe;Spain;Central Asturias;"43.333333; -6";NO;2016;plant;H;site;41.667;30.551;3;41.667;24.664;3;;;;;;;7.946;0.624;3;6.283;0.52;3;;;;;;;;;;;;;;;;;;;;;;;;;;;;0;0.117410542;N
510;510_Miñ_2016_Apple_cv. 'Rego'_site;"Miñarro, 2018; Martinez, 2020a; Garrat, 2021, [10.1016/j.agee.2020.106918]";[10.1016/j.agee.2020.106918];Malus domestica;Apple;Rosaceae;cv. 'Rego';F;Europe;Spain;Central Asturias;"43.333333; -6";NO;2016;plant;H;site;50;8.66;3;43.333;11.547;3;;;;;;;8.889;0.192;3;6.511;0.375;3;;;;;;;;;;;;;;;;;;;;;;;;;;;;0.13334;0.227215019;N
511;511_Miñ_2016_Apple_cv. 'Rego'_site;"Miñarro, 2018; Martinez, 2020a; Garrat, 2021, [10.1016/j.agee.2020.106918]";[10.1016/j.agee.2020.106918];Malus domestica;Apple;Rosaceae;cv. 'Rego';F;Europe;Spain;Central Asturias;"43.333333; -6";NO;2016;plant;H;site;50;15;3;48.333;12.583;3;;;;;;;7.455;0.625;3;6.363;0.387;3;;;;;;;;;;;;;;;;;;;;;;;;;;;;0.03334;0.096146716;N
512;512_Miñ_2016_Apple_cv. 'Rego'_site;"Miñarro, 2018; Martinez, 2020a; Garrat, 2021, [10.1016/j.agee.2020.106918]";[10.1016/j.agee.2020.106918];Malus domestica;Apple;Rosaceae;cv. 'Rego';F;Europe;Spain;Central Asturias;"43.333333; -6";NO;2016;plant;H;site;64.683;22.091;3;18.651;5.626;3;;;;;;;8.972;0.293;3;9.778;0.385;3;;;;;;;;;;;;;;;;;;;;;;;;;;;;0.711655304;0.578786152;N
513;513_Miñ_2016_Apple_cv. 'Rego'_site;"Miñarro, 2018; Martinez, 2020a; Garrat, 2021, [10.1016/j.agee.2020.106918]";[10.1016/j.agee.2020.106918];Malus domestica;Apple;Rosaceae;cv. 'Rego';F;Europe;Spain;Central Asturias;"43.333333; -6";NO;2016;plant;H;site;66.667;15.275;3;33.333;5.774;3;;;;;;;8.45;0.397;3;8.444;0.962;3;;;;;;;;;;;;;;;;;;;;;;;;;;;;0.5000075;0.346936246;N
514;514_Miñ_2016_Apple_cv. 'Rego'_site;"Miñarro, 2018; Martinez, 2020a; Garrat, 2021, [10.1016/j.agee.2020.106918]";[10.1016/j.agee.2020.106918];Malus domestica;Apple;Rosaceae;cv. 'Rego';F;Europe;Spain;Central Asturias;"43.333333; -6";NO;2016;plant;H;site;53.333;15.275;3;43.333;20.207;3;;;;;;;8.593;0.339;3;6.795;0.857;3;;;;;;;;;;;;;;;;;;;;;;;;;;;;0.187501172;0.221200839;N
515;515_Miñ_2016_Apple_cv. 'Rego'_site;"Miñarro, 2018; Martinez, 2020a; Garrat, 2021, [10.1016/j.agee.2020.106918]";[10.1016/j.agee.2020.106918];Malus domestica;Apple;Rosaceae;cv. 'Rego';F;Europe;Spain;Central Asturias;"43.333333; -6";NO;2016;plant;H;site;26.667;10.408;3;18.333;14.434;3;;;;;;;8.643;0.686;3;7.976;1.337;3;;;;;;;;;;;;;;;;;;;;;;;;;;;;0.312521093;0.227518422;N
516;516_Miñ_2016_Apple_cv. 'Rego'_site;"Miñarro, 2018; Martinez, 2020a; Garrat, 2021, [10.1016/j.agee.2020.106918]";[10.1016/j.agee.2020.106918];Malus domestica;Apple;Rosaceae;cv. 'Rego';F;Europe;Spain;Central Asturias;"43.333333; -6";NO;2016;plant;H;site;66.667;17.559;3;58.333;12.583;3;;;;;;;8.071;1.067;3;7.192;1.597;3;;;;;;;;;;;;;;;;;;;;;;;;;;;;0.125009375;0.1244251;N
517;517_Miñ_2016_Apple_cv. 'Rego'_site;"Miñarro, 2018; Martinez, 2020a; Garrat, 2021, [10.1016/j.agee.2020.106918]";[10.1016/j.agee.2020.106918];Malus domestica;Apple;Rosaceae;cv. 'Rego';F;Europe;Spain;Central Asturias;"43.333333; -6";NO;2016;plant;H;site;65;18.028;3;51.667;14.434;3;;;;;;;8.692;0.194;3;7.476;0.419;3;;;;;;;;;;;;;;;;;;;;;;;;;;;;0.205123077;0.190136581;N
518;518_Miñ_2016_Apple_cv. 'Rego'_site;"Miñarro, 2018; Martinez, 2020a; Garrat, 2021, [10.1016/j.agee.2020.106918]";[10.1016/j.agee.2020.106918];Malus domestica;Apple;Rosaceae;cv. 'Rego';F;Europe;Spain;Central Asturias;"43.333333; -6";NO;2016;plant;H;site;25;5;3;6.667;7.638;3;;;;;;;8.444;0.77;3;7.333;0.943;2;;;;;;;;;;;;;;;;;;;;;;;;;;;;0.73332;0.731388631;N
519;519_Miñ_2016_Apple_cv. 'Rego'_site;"Miñarro, 2018; Martinez, 2020a; Garrat, 2021, [10.1016/j.agee.2020.106918]";[10.1016/j.agee.2020.106918];Malus domestica;Apple;Rosaceae;cv. 'Rego';F;Europe;Spain;Central Asturias;"43.333333; -6";NO;2016;plant;H;site;55;15;3;51.667;23.094;3;;;;;;;8.406;0.152;3;6.559;0.924;3;;;;;;;;;;;;;;;;;;;;;;;;;;;;0.0606;0.155310745;N
520;520_Miñ_2016_Apple_cv. 'Rego'_site;"Miñarro, 2018; Martinez, 2020a; Garrat, 2021, [10.1016/j.agee.2020.106918]";[10.1016/j.agee.2020.106918];Malus domestica;Apple;Rosaceae;cv. 'Rego';F;Europe;Spain;Central Asturias;"43.333333; -6";NO;2016;plant;H;site;50.249;31.84;3;41.38;10.797;3;;;;;;;6.211;0.938;3;5.643;0.982;3;;;;;;;;;;;;;;;;;;;;;;;;;;;;0.176501025;0.145049524;N
521;521_Miñ_2016_Apple_cv. 'Rego'_site;"Miñarro, 2018; Martinez, 2020a; Garrat, 2021, [10.1016/j.agee.2020.106918]";[10.1016/j.agee.2020.106918];Malus domestica;Apple;Rosaceae;cv. 'Rego';F;Europe;Spain;Central Asturias;"43.333333; -6";NO;2016;plant;H;site;48.333;12.583;3;45;18.028;3;;;;;;;8.071;0.811;3;7.139;0.313;3;;;;;;;;;;;;;;;;;;;;;;;;;;;;0.068959096;0.097078374;N
522;522_Miñ_2016_Apple_cv. 'Rego'_site;"Miñarro, 2018; Martinez, 2020a; Garrat, 2021, [10.1016/j.agee.2020.106918]";[10.1016/j.agee.2020.106918];Malus domestica;Apple;Rosaceae;cv. 'Rego';F;Europe;Spain;Central Asturias;"43.333333; -6";NO;2016;plant;H;site;67.5;10.607;2;45;7.071;2;;;;;;;8.533;0.283;2;7.388;0.689;2;;;;;;;;;;;;;;;;;;;;;;;;;;;;0.333333333;0.274774523;N
523;523_Miñ_2016_Apple_cv. 'Rego'_site;"Miñarro, 2018; Martinez, 2020a; Garrat, 2021, [10.1016/j.agee.2020.106918]";[10.1016/j.agee.2020.106918];Malus domestica;Apple;Rosaceae;cv. 'Rego';F;Europe;Spain;Central Asturias;"43.333333; -6";NO;2016;plant;H;site;46.032;39.936;3;16.667;16.667;3;;;;;;;9.25;0.354;2;9.5;0.707;2;;;;;;;;;;;;;;;;;;;;;;;;;;;;0.637925791;0.494618922;N
524;524_Miñ_2016_Apple_cv. 'Rego'_site;"Miñarro, 2018; Martinez, 2020a; Garrat, 2021, [10.1016/j.agee.2020.106918]";[10.1016/j.agee.2020.106918];Malus domestica;Apple;Rosaceae;cv. 'Rego';F;Europe;Spain;Central Asturias;"43.333333; -6";NO;2016;plant;H;site;87.222;15.486;3;77.46;9.774;3;;;;;;;8.381;0.733;3;6.917;0.617;3;;;;;;;;;;;;;;;;;;;;;;;;;;;;0.111921304;0.155340004;N
525;525_Miñ_2016_Apple_cv. 'Rego'_site;"Miñarro, 2018; Martinez, 2020a; Garrat, 2021, [10.1016/j.agee.2020.106918]";[10.1016/j.agee.2020.106918];Malus domestica;Apple;Rosaceae;cv. 'Rego';F;Europe;Spain;Central Asturias;"43.333333; -6";NO;2016;plant;H;site;51.667;25.166;3;1.667;2.887;3;;;;;;;6.935;;;4;;;;;;;;;;;;;;;;;;;;;;;;;;;;;;0.967735692;1.992040184;N
526;526_Miñ_2016_Apple_cv. 'Rego'_site;"Miñarro, 2018; Martinez, 2020a; Garrat, 2021, [10.1016/j.agee.2020.106918]";[10.1016/j.agee.2020.106918];Malus domestica;Apple;Rosaceae;cv. 'Rego';F;Europe;Spain;Central Asturias;"43.333333; -6";NO;2016;plant;H;site;61.667;7.638;3;31.667;10.408;3;;;;;;;8.004;0.577;3;6.232;0.864;3;;;;;;;;;;;;;;;;;;;;;;;;;;;;0.486483857;0.45835896;N
527;527_Miñ_2016_Apple_cv. 'Rego'_site;"Miñarro, 2018; Martinez, 2020a; Garrat, 2021, [10.1016/j.agee.2020.106918]";[10.1016/j.agee.2020.106918];Malus domestica;Apple;Rosaceae;cv. 'Rego';F;Europe;Spain;Central Asturias;"43.333333; -6";NO;2016;plant;H;site;63.333;5.774;3;40;5;3;;;;;;;7.651;0.403;3;5.533;1.13;3;;;;;;;;;;;;;;;;;;;;;;;;;;;;0.368417729;0.39181663;N
528;528_Miñ_2016_Apple_cv. 'Rego'_site;"Miñarro, 2018; Martinez, 2020a; Garrat, 2021, [10.1016/j.agee.2020.106918]";[10.1016/j.agee.2020.106918];Malus domestica;Apple;Rosaceae;cv. 'Rego';F;Europe;Spain;Central Asturias;"43.333333; -6";NO;2016;plant;H;site;73.81;12.669;3;65.476;5.155;3;;;;;;;8.6;0.721;3;7;1.217;3;;;;;;;;;;;;;;;;;;;;;;;;;;;;0.11291153;0.162831307;N
529;529_Sam_2015_Apple_cv. 'Braeburn'_site;"Samnegârd, 2019; Garrat, 2021, [10.1111/1365-2664.13292]";[10.1111/1365-2664.13292];Malus domestica;Apple;Rosaceae;cv. 'Braeburn';F;Europe;Germany;Baden-Württemberg;"47.595833; 9.6";NO;2015;plant;H;site;2.56;4.12;8;9.58;21.728;8;;;;;;;;;;;;;;;;;;;;;;;;;1.276;1.753;7;;;;;;;;;;;;;0;-1.319670333;N
530;530_Sam_2015_Apple_cv. 'Braeburn'_site;"Samnegârd, 2019; Garrat, 2021, [10.1111/1365-2664.13292]";[10.1111/1365-2664.13292];Malus domestica;Apple;Rosaceae;cv. 'Braeburn';F;Europe;Germany;Baden-Württemberg;"47.595833; 9.6";NO;2015;plant;H;site;6.738;4.832;3;6.474;4.326;3;;;;;;;;;;;;;;;;;;;;;;;;;3.302;3.067;3;;;;;;;;;;;;;0.039180766;0.039968989;N
531;531_Sam_2015_Apple_cv. 'Braeburn'_site;"Samnegârd, 2019; Garrat, 2021, [10.1111/1365-2664.13292]";[10.1111/1365-2664.13292];Malus domestica;Apple;Rosaceae;cv. 'Braeburn';F;Europe;Germany;Baden-Württemberg;"47.595833; 9.6";NO;2015;plant;H;site;12.924;15.384;7;12.648;11.088;7;;;;;;;;;;;;;;;;;;;;;;;;;3.448;3.884;6;;;;;;;;;;;;;0.021355617;0.021586948;N
532;532_Sam_2015_Apple_cv. 'Braeburn'_site;"Samnegârd, 2019; Garrat, 2021, [10.1111/1365-2664.13292]";[10.1111/1365-2664.13292];Malus domestica;Apple;Rosaceae;cv. 'Braeburn';F;Europe;Germany;Baden-Württemberg;"47.595833; 9.6";NO;2015;plant;H;site;12.052;5.53;8;8.453;9.75;8;;;;;;;;;;;;;;;;;;;;;;;;;1.333;1.886;8;;;;;;;;;;;;;0.298622635;0.354709213;N
533;533_Sam_2015_Apple_cv. 'Braeburn'_site;"Samnegârd, 2019; Garrat, 2021, [10.1111/1365-2664.13292]";[10.1111/1365-2664.13292];Malus domestica;Apple;Rosaceae;cv. 'Braeburn';F;Europe;Germany;Baden-Württemberg;"47.595833; 9.6";NO;2015;plant;H;site;13.196;14.862;8;7.846;6.141;8;;;;;;;;;;;;;;;;;;;;;;;;;2.476;3.42;8;;;;;;;;;;;;;0.405425887;0.519909906;N
534;534_Sam_2015_Apple_cv. 'Braeburn'_site;"Samnegârd, 2019; Garrat, 2021, [10.1111/1365-2664.13292]";[10.1111/1365-2664.13292];Malus domestica;Apple;Rosaceae;cv. 'Braeburn';F;Europe;Germany;Baden-Württemberg;"47.595833; 9.6";NO;2015;plant;H;site;13.244;16.147;7;6.767;8.299;8;;;;;;;;;;;;;;;;;;;;;;;;;1.076;1.617;8;;;;;;;;;;;;;0.489051646;0.671486762;N
535;535_Sam_2015_Apple_cv. 'Braeburn'_site;"Samnegârd, 2019; Garrat, 2021, [10.1111/1365-2664.13292]";[10.1111/1365-2664.13292];Malus domestica;Apple;Rosaceae;cv. 'Braeburn';F;Europe;Germany;Baden-Württemberg;"47.595833; 9.6";NO;2015;plant;H;site;3.047;3.884;4;0.373;0.746;4;;;;;;;;;;;;;;;;;;;;;;;;;1.395;1.888;7;;;;;;;;;;;;;0.877584509;2.100334359;N
536;536_Sam_2015_Apple_cv. 'Braeburn'_site;"Samnegârd, 2019; Garrat, 2021, [10.1111/1365-2664.13292]";[10.1111/1365-2664.13292];Malus domestica;Apple;Rosaceae;cv. 'Braeburn';F;Europe;Germany;Baden-Württemberg;"47.595833; 9.6";NO;2015;plant;H;site;1.577;3.431;8;0;0;7;;;;;;;;;;;;;;;;;;;;;;;;;1.283;2.541;8;;;;;;;;;;;;;1;0.946625932;Y
537;537_Sam_2015_Apple_cv. 'Braeburn'_site;"Samnegârd, 2019; Garrat, 2021, [10.1111/1365-2664.13292]";[10.1111/1365-2664.13292];Malus domestica;Apple;Rosaceae;cv. 'Braeburn';F;Europe;Germany;Baden-Württemberg;"47.595833; 9.6";NO;2015;plant;H;site;7.5;12.051;8;0.833;2.357;8;;;;;;;;;;;;;;;;;;;;;;;;;0;0;8;;;;;;;;;;;;;0.888933333;2.197624657;N
538;538_Sam_2015_Apple_cv. 'Braeburn'_site;"Samnegârd, 2019; Garrat, 2021, [10.1111/1365-2664.13292]";[10.1111/1365-2664.13292];Malus domestica;Apple;Rosaceae;cv. 'Braeburn';F;Europe;Germany;Baden-Württemberg;"47.595833; 9.6";NO;2015;plant;H;site;6.667;10.69;8;9.167;15.092;8;;;;;;;;;;;;;;;;;;;;;;;;;1.388;2.614;8;;;;;;;;;;;;;0;-0.318440095;N
539;539_Sam_2015_Apple_cv. 'Braeburn'_site;"Samnegârd, 2019; Garrat, 2021, [10.1111/1365-2664.13292]";[10.1111/1365-2664.13292];Malus domestica;Apple;Rosaceae;cv. 'Braeburn';F;Europe;Germany;Baden-Württemberg;"47.595833; 9.6";NO;2015;plant;H;site;14.688;14.762;8;6.279;4.531;8;;;;;;;;;;;;;;;;;;;;;;;;;3.826;3.423;8;;;;;;;;;;;;;0.57250817;0.849820102;N
540;540_Sam_2015_Apple_cv. 'Braeburn'_site;"Samnegârd, 2019; Garrat, 2021, [10.1111/1365-2664.13292]";[10.1111/1365-2664.13292];Malus domestica;Apple;Rosaceae;cv. 'Braeburn';F;Europe;Germany;Baden-Württemberg;"47.595833; 9.6";NO;2015;plant;H;site;19.005;33.272;8;6.509;7.293;8;;;;;;;;;;;;;;;;;;;;;;;;;2.141;2.684;8;;;;;;;;;;;;;0.657511181;1.071516268;N
541;541_Sam_2015_Apple_cv. 'Braeburn'_site;"Samnegârd, 2019; Garrat, 2021, [10.1111/1365-2664.13292]";[10.1111/1365-2664.13292];Malus domestica;Apple;Rosaceae;cv. 'Braeburn';F;Europe;Germany;Baden-Württemberg;"47.595833; 9.6";NO;2015;plant;H;site;0.481;1.36;8;0;0;8;;;;;;;;;;;;;;;;;;;;;;;;;0.431;1.219;8;;;;;;;;;;;;;1;0.392717535;Y
542;542_Sam_2015_Apple_cv. 'Braeburn'_site;"Samnegârd, 2019; Garrat, 2021, [10.1111/1365-2664.13292]";[10.1111/1365-2664.13292];Malus domestica;Apple;Rosaceae;cv. 'Braeburn';F;Europe;Germany;Baden-Württemberg;"47.595833; 9.6";NO;2015;plant;H;site;10.833;17.435;8;9.829;20.164;8;;;;;;;;;;;;;;;;;;;;;;;;;0.5;1.414;8;;;;;;;;;;;;;0.092679775;0.097259831;N
543;543_Sam_2015_Apple_cv. 'Braeburn'_site;"Samnegârd, 2019; Garrat, 2021, [10.1111/1365-2664.13292]";[10.1111/1365-2664.13292];Malus domestica;Apple;Rosaceae;cv. 'Braeburn';F;Europe;Germany;Baden-Württemberg;"47.595833; 9.6";NO;2015;plant;H;site;18.124;14.877;7;12.088;15.875;7;;;;;;;;;;;;;;;;;;;;;;;;;2.163;1.649;4;;;;;;;;;;;;;0.333039064;0.405023802;N
544;544_Sam_2015_Apple_cv. 'Braeburn'_site;"Samnegârd, 2019; Garrat, 2021, [10.1111/1365-2664.13292]";[10.1111/1365-2664.13292];Malus domestica;Apple;Rosaceae;cv. 'Braeburn';F;Europe;Germany;Baden-Württemberg;"47.595833; 9.6";NO;2015;plant;H;site;34.39;44.734;8;13.413;27.65;8;;;;;;;;;;;;;;;;;;;;;;;;;0.284;0.804;8;;;;;;;;;;;;;0.60997383;0.941541439;N
545;545_Sam_2015_Apple_cv. 'Braeburn'_site;"Samnegârd, 2019; Garrat, 2021, [10.1111/1365-2664.13292]";[10.1111/1365-2664.13292];Malus domestica;Apple;Rosaceae;cv. 'Braeburn';F;Europe;Germany;Baden-Württemberg;"47.595833; 9.6";NO;2015;plant;H;site;11.571;8.616;8;31.034;37.12;8;;;;;;;;;;;;;;;;;;;;;;;;;1.494;1.346;8;;;;;;;;;;;;;0;-0.98658141;N
546;546_Sam_2015_Apple_cv. 'Braeburn'_site;"Samnegârd, 2019; Garrat, 2021, [10.1111/1365-2664.13292]";[10.1111/1365-2664.13292];Malus domestica;Apple;Rosaceae;cv. 'Braeburn';F;Europe;Germany;Baden-Württemberg;"47.595833; 9.6";NO;2015;plant;H;site;10.825;8.458;8;4.543;5.699;8;;;;;;;;;;;;;;;;;;;;;;;;;4.312;3.168;8;;;;;;;;;;;;;0.580323326;0.868270687;N
547;547_Sam_2015_Apple_cv. 'Braeburn'_site;"Samnegârd, 2019; Garrat, 2021, [10.1111/1365-2664.13292]";[10.1111/1365-2664.13292];Malus domestica;Apple;Rosaceae;cv. 'Braeburn';F;Europe;Germany;Baden-Württemberg;"47.595833; 9.6";NO;2015;plant;H;site;9.039;5.705;8;4.381;3.74;7;;;;;;;;;;;;;;;;;;;;;;;;;4.027;3.294;8;;;;;;;;;;;;;0.515322491;0.72427154;N
548;548_Sam_2015_Apple_cv. 'Braeburn'_site;"Samnegârd, 2019; Garrat, 2021, [10.1111/1365-2664.13292]";[10.1111/1365-2664.13292];Malus domestica;Apple;Rosaceae;cv. 'Braeburn';F;Europe;Germany;Baden-Württemberg;"47.595833; 9.6";NO;2015;plant;H;site;21.71;19.427;8;12.719;15.331;8;;;;;;;;;;;;;;;;;;;;;;;;;6.589;5.859;8;;;;;;;;;;;;;0.414140949;0.534676045;N
549;549_Sam_2015_Apple_cv. 'Braeburn'_site;"Samnegârd, 2019; Garrat, 2021, [10.1111/1365-2664.13292]";[10.1111/1365-2664.13292];Malus domestica;Apple;Rosaceae;cv. 'Braeburn';F;Europe;Germany;Baden-Württemberg;"47.595833; 9.6";NO;2015;plant;H;site;16.895;14.397;8;8.774;17.261;8;;;;;;;;;;;;;;;;;;;;;;;;;2.498;2.621;8;;;;;;;;;;;;;0.480674756;0.655224917;N
550;550_Sam_2015_Apple_cv. 'Braeburn'_site;"Samnegârd, 2019; Garrat, 2021, [10.1111/1365-2664.13292]";[10.1111/1365-2664.13292];Malus domestica;Apple;Rosaceae;cv. 'Braeburn';F;Europe;Germany;Baden-Württemberg;"47.595833; 9.6";NO;2015;plant;H;site;8.173;6.233;7;10.472;8.926;7;;;;;;;;;;;;;;;;;;;;;;;;;1.536;2.999;7;;;;;;;;;;;;;0;-0.24786899;N
551;551_Sam_2015_Apple_cv. 'Braeburn'_site;"Samnegârd, 2019; Garrat, 2021, [10.1111/1365-2664.13292]";[10.1111/1365-2664.13292];Malus domestica;Apple;Rosaceae;cv. 'Braeburn';F;Europe;Germany;Baden-Württemberg;"47.595833; 9.6";NO;2015;plant;H;site;3.826;2.25;8;4.589;4.836;8;;;;;;;;;;;;;;;;;;;;;;;;;2.946;2.273;7;;;;;;;;;;;;;0;-0.181842264;N
552;552_Sam_2015_Apple_cv. 'Topaz'_site;"Samnegârd, 2019; Garrat, 2021, [10.1111/1365-2664.13292]";[10.1111/1365-2664.13292];Malus domestica;Apple;Rosaceae;cv. 'Topaz';F;Europe;Germany;Baden-Württemberg;"47.595833; 9.6";NO;2015;plant;H;site;7.778;8.861;6;4.722;8.193;6;;;;;;;;;;;;;;;;;;;;;;;;;0;0;6;;;;;;;;;;;;;0.39290306;0.499066797;N
553;553_Sam_2015_Apple_cv. 'Topaz'_site;"Samnegârd, 2019; Garrat, 2021, [10.1111/1365-2664.13292]";[10.1111/1365-2664.13292];Malus domestica;Apple;Rosaceae;cv. 'Topaz';F;Europe;Germany;Baden-Württemberg;"47.595833; 9.6";NO;2015;plant;H;site;15.343;10.65;6;15.45;7.026;6;;;;;;;;;;;;;;;;;;;;;;;;;0.9804;2.4015;6;;;;;;;;;;;;;0;-0.006949659;N
554;554_Sam_2015_Apple_cv. 'Gala'_site;"Samnegârd, 2019; Garrat, 2021, [10.1111/1365-2664.13292]";[10.1111/1365-2664.13292];Malus domestica;Apple;Rosaceae;cv. 'Gala';F;Europe;Spain;NorthEastern Spain;"41.492957; 1.858478";NO;2015;plant;H;site;89.167;9.465;3;60;13.229;3;;;;;;;;;;;;;;;;;;;;;;;;;11.012;4.845;3;;;;;;;;;;;;;0.327105319;0.396166454;N
555;555_Sam_2015_Apple_cv. 'Gala'_site;"Samnegârd, 2019; Garrat, 2021, [10.1111/1365-2664.13292]";[10.1111/1365-2664.13292];Malus domestica;Apple;Rosaceae;cv. 'Gala';F;Europe;Spain;NorthEastern Spain;"41.492957; 1.858478";NO;2015;plant;H;site;94;5.292;3;35.333;16.166;3;;;;;;;;;;;;;;;;;;;;;;;;;16.628;9.843;3;;;;;;;;;;;;;0.624117021;0.978477411;N
556;556_Sam_2015_Apple_cv. 'Gala'_site;"Samnegârd, 2019; Garrat, 2021, [10.1111/1365-2664.13292]";[10.1111/1365-2664.13292];Malus domestica;Apple;Rosaceae;cv. 'Gala';F;Europe;Spain;NorthEastern Spain;"41.492957; 1.858478";NO;2015;plant;H;site;94.167;2.887;3;54.167;6.292;3;;;;;;;;;;;;;;;;;;;;;;;;;21.98;6.679;3;;;;;;;;;;;;;0.424777257;0.552997935;N
557;557_Sam_2015_Apple_cv. 'Gala'_site;"Samnegârd, 2019; Garrat, 2021, [10.1111/1365-2664.13292]";[10.1111/1365-2664.13292];Malus domestica;Apple;Rosaceae;cv. 'Gala';F;Europe;Spain;NorthEastern Spain;"41.492957; 1.858478";NO;2015;plant;H;site;92;7.211;3;46.667;13.614;3;;;;;;;;;;;;;;;;;;;;;;;;;35.198;6.562;3;;;;;;;;;;;;;0.49275;0.6787513;N
558;558_Sam_2015_Apple_cv. 'Gala'_site;"Samnegârd, 2019; Garrat, 2021, [10.1111/1365-2664.13292]";[10.1111/1365-2664.13292];Malus domestica;Apple;Rosaceae;cv. 'Gala';F;Europe;Spain;NorthEastern Spain;"41.492957; 1.858478";NO;2015;plant;H;site;70;18.974;6;16.667;12.517;6;;;;;;;;;;;;;;;;;;;;;;;;;0.684;1.06;6;;;;;;;;;;;;;0.7619;1.435064525;N
559;559_Sam_2015_Apple_cv. 'Gala'_site;"Samnegârd, 2019; Garrat, 2021, [10.1111/1365-2664.13292]";[10.1111/1365-2664.13292];Malus domestica;Apple;Rosaceae;cv. 'Gala';F;Europe;Spain;NorthEastern Spain;"41.492957; 1.858478";NO;2015;plant;H;site;19.167;7.217;3;6.667;3.819;3;;;;;;;;;;;;;;;;;;;;;;;;;0.478;0.456;3;;;;;;;;;;;;;0.652162571;1.056020067;N
560;560_Sam_2015_Apple_cv. 'Gala'_site;"Samnegârd, 2019; Garrat, 2021, [10.1111/1365-2664.13292]";[10.1111/1365-2664.13292];Malus domestica;Apple;Rosaceae;cv. 'Gala';F;Europe;Spain;NorthEastern Spain;"41.492957; 1.858478";NO;2015;plant;H;site;69.737;25.756;3;26.423;10.501;3;;;;;;;;;;;;;;;;;;;;;;;;;4.704;0.472;2;;;;;;;;;;;;;0.621105009;0.97049618;N
561;561_Sam_2015_Apple_cv. 'Golden'_site;"Samnegârd, 2019; Garrat, 2021, [10.1111/1365-2664.13292]";[10.1111/1365-2664.13292];Malus domestica;Apple;Rosaceae;cv. 'Golden';F;Europe;Spain;NorthEastern Spain;"41.492957; 1.858478";NO;2015;plant;H;site;92.5;7.5;3;31.667;20.361;3;;;;;;;;;;;;;;;;;;;;;;;;;0.633;0.19;3;;;;;;;;;;;;;0.657654054;1.071933515;N
562;562_Sam_2015_Apple_cv. 'Golden'_site;"Samnegârd, 2019; Garrat, 2021, [10.1111/1365-2664.13292]";[10.1111/1365-2664.13292];Malus domestica;Apple;Rosaceae;cv. 'Golden';F;Europe;Spain;NorthEastern Spain;"41.492957; 1.858478";NO;2015;plant;H;site;95;6.614;3;47.5;7.5;3;;;;;;;;;;;;;;;;;;;;;;;;;1.627;0.894;3;;;;;;;;;;;;;0.5;0.693147181;N
563;563_Sam_2015_Apple_cv. 'Golden'_site;"Samnegârd, 2019; Garrat, 2021, [10.1111/1365-2664.13292]";[10.1111/1365-2664.13292];Malus domestica;Apple;Rosaceae;cv. 'Golden';F;Europe;Spain;NorthEastern Spain;"41.492957; 1.858478";NO;2015;plant;H;site;97.5;2.5;3;65;6.614;3;;;;;;;;;;;;;;;;;;;;;;;;;1.5;1.434;3;;;;;;;;;;;;;0.333333333;0.405465108;N
564;564_Sam_2015_Apple_cv. 'Golden'_site;"Samnegârd, 2019; Garrat, 2021, [10.1111/1365-2664.13292]";[10.1111/1365-2664.13292];Malus domestica;Apple;Rosaceae;cv. 'Golden';F;Europe;Spain;NorthEastern Spain;"41.492957; 1.858478";NO;2015;plant;H;site;93.333;2.887;3;28.333;6.292;3;;;;;;;;;;;;;;;;;;;;;;;;;0.167;0.289;3;;;;;;;;;;;;;0.696431059;1.19214654;N
565;565_Sam_2015_Apple_cv. 'Golden'_site;"Samnegârd, 2019; Garrat, 2021, [10.1111/1365-2664.13292]";[10.1111/1365-2664.13292];Malus domestica;Apple;Rosaceae;cv. 'Golden';F;Europe;Spain;NorthEastern Spain;"41.492957; 1.858478";NO;2015;plant;H;site;95.833;2.887;3;37.5;22.913;3;;;;;;;;;;;;;;;;;;;;;;;;;30.029;9.259;3;;;;;;;;;;;;;0.608694291;0.93826616;N
566;566_Sam_2015_Apple_cv. 'Golden'_site;"Samnegârd, 2019; Garrat, 2021, [10.1111/1365-2664.13292]";[10.1111/1365-2664.13292];Malus domestica;Apple;Rosaceae;cv. 'Golden';F;Europe;Spain;NorthEastern Spain;"41.492957; 1.858478";NO;2015;plant;H;site;75;17.321;3;34.167;1.443;3;;;;;;;;;;;;;;;;;;;;;;;;;11.844;2.922;3;;;;;;;;;;;;;0.54444;0.786227848;N
567;567_Sam_2015_Apple_cv. 'Golden'_site;"Samnegârd, 2019; Garrat, 2021, [10.1111/1365-2664.13292]";[10.1111/1365-2664.13292];Malus domestica;Apple;Rosaceae;cv. 'Golden';F;Europe;Spain;NorthEastern Spain;"41.492957; 1.858478";NO;2015;plant;H;site;73.333;18.085;3;44.405;16.615;3;;;;;;;;;;;;;;;;;;;;;;;;;23.587;1.642;3;;;;;;;;;;;;;0.39447452;0.501658637;N
568;568_Sam_2015_Apple_cv. 'Golden'_site;"Samnegârd, 2019; Garrat, 2021, [10.1111/1365-2664.13292]";[10.1111/1365-2664.13292];Malus domestica;Apple;Rosaceae;cv. 'Golden';F;Europe;Spain;NorthEastern Spain;"41.492957; 1.858478";NO;2015;plant;H;site;95.833;2.887;3;21.667;3.819;3;;;;;;;;;;;;;;;;;;;;;;;;;0.949;1.644;3;;;;;;;;;;;;;0.773908779;1.486816728;N
569;569_Sam_2015_Apple_cv. 'Golden'_site;"Samnegârd, 2019; Garrat, 2021, [10.1111/1365-2664.13292]";[10.1111/1365-2664.13292];Malus domestica;Apple;Rosaceae;cv. 'Golden';F;Europe;Spain;NorthEastern Spain;"41.492957; 1.858478";NO;2015;plant;H;site;89.167;6.292;3;21.667;8.78;3;;;;;;;;;;;;;;;;;;;;;;;;;0.519;0.898;3;;;;;;;;;;;;;0.757006516;1.41472065;N
570;570_Sam_2015_Apple_cv. 'Golden'_site;"Samnegârd, 2019; Garrat, 2021, [10.1111/1365-2664.13292]";[10.1111/1365-2664.13292];Malus domestica;Apple;Rosaceae;cv. 'Golden';F;Europe;Spain;NorthEastern Spain;"41.492957; 1.858478";NO;2015;plant;H;site;78.333;13.769;3;37.5;11.456;3;;;;;;;;;;;;;;;;;;;;;;;;;0.655;0.352;3;;;;;;;;;;;;;0.521274559;0.736628037;N
571;571_Sam_2015_Apple_cv. 'Golden'_site;"Samnegârd, 2019; Garrat, 2021, [10.1111/1365-2664.13292]";[10.1111/1365-2664.13292];Malus domestica;Apple;Rosaceae;cv. 'Golden';F;Europe;Spain;NorthEastern Spain;"41.492957; 1.858478";NO;2015;plant;H;site;90;2.5;3;38.333;12.829;3;;;;;;;;;;;;;;;;;;;;;;;;;1.755;1.219;3;;;;;;;;;;;;;0.574077778;0.853498526;N
572;572_Sam_2015_Apple_cv. 'Golden'_site;"Samnegârd, 2019; Garrat, 2021, [10.1111/1365-2664.13292]";[10.1111/1365-2664.13292];Malus domestica;Apple;Rosaceae;cv. 'Golden';F;Europe;Spain;NorthEastern Spain;"41.492957; 1.858478";NO;2015;plant;H;site;87.5;4.33;3;13.333;2.887;3;;;;;;;;;;;;;;;;;;;;;;;;;2.462;1.945;3;;;;;;;;;;;;;0.847622857;1.881396628;N
573;573_Sam_2015_Apple_cv. 'Golden'_site;"Samnegârd, 2019; Garrat, 2021, [10.1111/1365-2664.13292]";[10.1111/1365-2664.13292];Malus domestica;Apple;Rosaceae;cv. 'Golden';F;Europe;Spain;NorthEastern Spain;"41.492957; 1.858478";NO;2015;plant;H;site;56.667;23.761;3;22.5;18.028;3;;;;;;;;;;;;;;;;;;;;;;;;;5.505;3.899;3;;;;;;;;;;;;;0.602943512;0.923676722;N
574;574_Sam_2015_Apple_cv. 'Golden'_site;"Samnegârd, 2019; Garrat, 2021, [10.1111/1365-2664.13292]";[10.1111/1365-2664.13292];Malus domestica;Apple;Rosaceae;cv. 'Golden';F;Europe;Spain;NorthEastern Spain;"41.492957; 1.858478";NO;2015;plant;H;site;70;5;3;29.167;3.819;3;;;;;;;;;;;;;;;;;;;;;;;;;3.133;2.73;3;;;;;;;;;;;;;0.583328571;0.875457309;N
575;575_Sam_2015_Apple_cv. 'Golden'_site;"Samnegârd, 2019; Garrat, 2021, [10.1111/1365-2664.13292]";[10.1111/1365-2664.13292];Malus domestica;Apple;Rosaceae;cv. 'Golden';F;Europe;Spain;NorthEastern Spain;"41.492957; 1.858478";NO;2015;plant;H;site;92.5;2.5;3;61.667;5.204;3;;;;;;;;;;;;;;;;;;;;;;;;;10.394;9.061;3;;;;;;;;;;;;;0.33332973;0.405459703;N
576;576_Sam_2015_Apple_various_site;"Samnegârd, 2019; Garrat, 2021, [10.1111/1365-2664.13292]";[10.1111/1365-2664.13292];Malus domestica;Apple;Rosaceae;various;F;Europe;Spain;NorthEastern Spain;"41.492957; 1.858478";NO;2015;plant;H;site;97.833;2.021;3;46.661;14.389;3;;;;;;;;;;;;;;;;;;;;;;;;;22.62;10.22;3;;;;;;;;;;;;;0.523054593;0.740353245;N
577;577_Sam_2015_Apple_various_site;"Samnegârd, 2019; Garrat, 2021, [10.1111/1365-2664.13292]";[10.1111/1365-2664.13292];Malus domestica;Apple;Rosaceae;various;F;Europe;Spain;NorthEastern Spain;"41.492957; 1.858478";NO;2015;plant;H;site;77.851;10.173;3;30.219;6.5;3;;;;;;;;;;;;;;;;;;;;;;;;;7.264;1.479;3;;;;;;;;;;;;;0.611835429;0.946325878;N
578;578_Sam_2015_Apple_various_site;"Samnegârd, 2019; Garrat, 2021, [10.1111/1365-2664.13292]";[10.1111/1365-2664.13292];Malus domestica;Apple;Rosaceae;various;F;Europe;Spain;NorthEastern Spain;"41.492957; 1.858478";NO;2015;plant;H;site;80.667;8.083;3;35.333;8.327;3;;;;;;;;;;;;;;;;;;;;;;;;;14.013;11.028;3;;;;;;;;;;;;;0.561989413;0.825512198;N
579;579_Sam_2015_Apple_various_site;"Samnegârd, 2019; Garrat, 2021, [10.1111/1365-2664.13292]";[10.1111/1365-2664.13292];Malus domestica;Apple;Rosaceae;various;F;Europe;Spain;NorthEastern Spain;"41.492957; 1.858478";NO;2015;plant;H;site;90;13.784;6;80.485;16.502;6;;;;;;;;;;;;;;;;;;;;;;;;;3.456;5.395;6;;;;;;;;;;;;;0.105722222;0.111738839;N
580;580_Sam_2015_Apple_cv. 'Aroma'_site;"Samnegârd, 2019; Garrat, 2021, [10.1111/1365-2664.13292]";[10.1111/1365-2664.13292];Malus domestica;Apple;Rosaceae;cv. 'Aroma';F;Europe;Sweden;Skåne;"55.989734; 13.594847";NO;2015;plant;H;site;0;0;3;2.025;1.853;3;;;;;;;;;;;;;;;;;;;;;;;;;4.513;3.916;3;;;;;;;;;;;;;0;-1.106911091;Y
581;581_Sam_2015_Apple_cv. 'Aroma'_site;"Samnegârd, 2019; Garrat, 2021, [10.1111/1365-2664.13292]";[10.1111/1365-2664.13292];Malus domestica;Apple;Rosaceae;cv. 'Aroma';F;Europe;Sweden;Skåne;"55.989734; 13.594847";NO;2015;plant;H;site;15.909;13.824;3;14.391;4.214;3;;;;;;;6.5;2.121;2;5.333;1.155;3;77.815;10.189;2;72.913;29.24;3;;;;;;;3.704;6.415;3;;;;3;;1;91.97;;1;;;;0.079206627;0.121079162;N
582;582_Sam_2015_Apple_cv. 'Aroma'_site;"Samnegârd, 2019; Garrat, 2021, [10.1111/1365-2664.13292]";[10.1111/1365-2664.13292];Malus domestica;Apple;Rosaceae;cv. 'Aroma';F;Europe;Sweden;Skåne;"55.989734; 13.594847";NO;2015;plant;H;site;0;0;3;8.411;7.855;3;;;;;;;;;;3.5;3.536;2;;;;123.955;33.75;2;;;;;;;19.031;8.289;3;;;;0;0.001;3;102.24;36.053;3;;;;0;-2.241879218;Y
583;583_Sam_2015_Apple_cv. 'Aroma'_site;"Samnegârd, 2019; Garrat, 2021, [10.1111/1365-2664.13292]";[10.1111/1365-2664.13292];Malus domestica;Apple;Rosaceae;cv. 'Aroma';F;Europe;Sweden;Skåne;"55.989734; 13.594847";NO;2015;plant;H;site;0;0;3;2.857;2.52;3;;;;;;;;;;4;2.828;2;;;;111.11;25.753;2;;;;;;;0.964;0.914;3;;;;0;0.001;2;28.685;5.918;2;;;;0;-1.349889679;Y
584;584_Sam_2015_Apple_cv. 'Aroma'_site;"Samnegârd, 2019; Garrat, 2021, [10.1111/1365-2664.13292]";[10.1111/1365-2664.13292];Malus domestica;Apple;Rosaceae;cv. 'Aroma';F;Europe;Sweden;Skåne;"55.989734; 13.594847";NO;2015;plant;H;site;3.922;6.792;3;4.226;2.7;3;;;;;;;1;;;4;;;61.15;;;91;;;;;;;;;0.521;0.902;3;;;;;;;;;;;;;0;-0.619492732;N
585;585_Sam_2015_Apple_cv. 'Aroma'_site;"Samnegârd, 2019; Garrat, 2021, [10.1111/1365-2664.13292]";[10.1111/1365-2664.13292];Malus domestica;Apple;Rosaceae;cv. 'Aroma';F;Europe;Sweden;Skåne;"55.989734; 13.594847";NO;2015;plant;H;site;1.449;2.51;3;0;0;3;;;;;;;;;;;;;;;;;;;;;;;;;0;0;3;;;;;;;;;;;;;1;0.895679778;Y
586;586_Sam_2015_Apple_cv. 'Aroma'_site;"Samnegârd, 2019; Garrat, 2021, [10.1111/1365-2664.13292]";[10.1111/1365-2664.13292];Malus domestica;Apple;Rosaceae;cv. 'Aroma';F;Europe;Sweden;Skåne;"55.989734; 13.594847";NO;2015;plant;H;site;5.787;5.57;3;14.859;22.079;3;;;;;;;2;;;9;;;131.9;;;172.7;;;;;;;;;0;0;3;;;;;;;;;;;;;0;-0.905527014;N
587;587_Sam_2015_Apple_cv. 'Aroma'_site;"Samnegârd, 2019; Garrat, 2021, [10.1111/1365-2664.13292]";[10.1111/1365-2664.13292];Malus domestica;Apple;Rosaceae;cv. 'Aroma';F;Europe;Sweden;Skåne;"55.989734; 13.594847";NO;2015;plant;H;site;23.472;16.353;3;5.469;8.976;4;;;;;;;2.333;2.082;3;3;2.646;3;137.61;5.232;3;125.84;7.7;3;;;;;;;0.735;1.471;4;;;;0;;1;123.63;;1;;;;0.426265276;0.431555827;N
588;588_Sam_2015_Apple_cv. 'Aroma'_site;"Samnegârd, 2019; Garrat, 2021, [10.1111/1365-2664.13292]";[10.1111/1365-2664.13292];Malus domestica;Apple;Rosaceae;cv. 'Aroma';F;Europe;Sweden;Skåne;"55.989734; 13.594847";NO;2015;plant;H;site;2.778;4.811;3;0;0;3;;;;;;;1;;;;;;71.63;;;;;;;;;;;;1.503;1.308;3;;;;;;;;;;;;;1;1.011170975;Y
589;589_Sam_2015_Apple_cv. 'Aroma'_site;"Samnegârd, 2019; Garrat, 2021, [10.1111/1365-2664.13292]";[10.1111/1365-2664.13292];Malus domestica;Apple;Rosaceae;cv. 'Aroma';F;Europe;Sweden;Skåne;"55.989734; 13.594847";NO;2015;plant;H;site;22.963;8.543;3;22.575;2.95;3;;;;;;;3.667;1.155;3;2.667;1.155;3;95.87;13.253;3;103.24;28.176;3;;;;;;;8.741;3.727;3;;;;2.333;2.082;3;88.063;18.586;3;;;;0;0.087132501;N
590;590_Sam_2015_Apple_cv. 'Aroma'_site;"Samnegârd, 2019; Garrat, 2021, [10.1111/1365-2664.13292]";[10.1111/1365-2664.13292];Malus domestica;Apple;Rosaceae;cv. 'Aroma';F;Europe;Sweden;Skåne;"55.989734; 13.594847";NO;2015;plant;H;site;26.266;4.102;3;33.096;7.514;3;;;;;;;3;1;3;3.333;0.577;3;102.637;16.597;3;132.713;8.928;3;;;;;;;16.936;5.047;3;;;;0;0.001;3;106.657;1.712;3;;;;0;-0.197796008;N
591;591_Sam_2015_Apple_cv. 'Aroma'_site;"Samnegârd, 2019; Garrat, 2021, [10.1111/1365-2664.13292]";[10.1111/1365-2664.13292];Malus domestica;Apple;Rosaceae;cv. 'Aroma';F;Europe;Sweden;Skåne;"55.989734; 13.594847";NO;2015;plant;H;site;6.858;9.145;3;17.235;3.6;3;;;;;;;7.5;3.536;2;3.333;2.517;3;71.66;29.882;2;96.707;9.009;3;;;;;;;0;0;3;;;;;;;;;;;;;0;-0.136749734;N
592;592_Sam_2015_Apple_cv. 'Aroma'_site;"Samnegârd, 2019; Garrat, 2021, [10.1111/1365-2664.13292]";[10.1111/1365-2664.13292];Malus domestica;Apple;Rosaceae;cv. 'Aroma';F;Europe;Sweden;Skåne;"55.989734; 13.594847";NO;2015;plant;H;site;21.935;20.279;3;15.509;9.089;3;;;;;;;3.5;0.707;2;5.333;2.309;3;127.565;10.529;2;117.517;35.966;3;;;;;;;6.324;5.597;3;;;;0;0.001;2;175.31;21.765;2;;;;0.185862075;0.00…
593;593_Sam_2015_Apple_cv. 'Aroma'_site;"Samnegârd, 2019; Garrat, 2021, [10.1111/1365-2664.13292]";[10.1111/1365-2664.13292];Malus domestica;Apple;Rosaceae;cv. 'Aroma';F;Europe;Sweden;Skåne;"55.989734; 13.594847";NO;2015;plant;H;site;19.748;14.212;3;15.607;14.925;3;;;;;;;5.667;4.509;3;5;3.606;3;139.677;29.974;3;132.993;21.505;3;;;;;;;2.857;4.949;3;;;;0;;1;114.4;;1;;;;0.128772691;0.136530258;N
594;594_Sam_2015_Apple_cv. 'Aroma'_site;"Samnegârd, 2019; Garrat, 2021, [10.1111/1365-2664.13292]";[10.1111/1365-2664.13292];Malus domestica;Apple;Rosaceae;cv. 'Aroma';F;Europe;Sweden;Skåne;"55.989734; 13.594847";NO;2015;plant;H;site;30.935;14.194;3;14.737;1.224;3;;;;;;;5.333;4.509;3;4;3.606;3;138.217;13.756;3;148.527;63.288;3;;;;;;;6.636;6.286;3;;;;0.5;0.707;2;159.49;42.129;2;;;;0.523614029;0.31…
595;595_Sam_2015_Apple_cv. 'Aroma'_site;"Samnegârd, 2019; Garrat, 2021, [10.1111/1365-2664.13292]";[10.1111/1365-2664.13292];Malus domestica;Apple;Rosaceae;cv. 'Aroma';F;Europe;Sweden;Skåne;"55.989734; 13.594847";NO;2015;plant;H;site;27.056;24.333;3;14.468;3.375;3;;;;;;;1.333;0.577;3;0.667;0.577;3;134.013;35.819;3;153.707;8.439;3;;;;;;;12.375;4.03;3;;;;0;0.001;3;107.543;11.118;3;;;;0.465257244;0.…
596;596_Sam_2015_Apple_cv. 'Aroma'_site;"Samnegârd, 2019; Garrat, 2021, [10.1111/1365-2664.13292]";[10.1111/1365-2664.13292];Malus domestica;Apple;Rosaceae;cv. 'Aroma';F;Europe;Sweden;Skåne;"55.989734; 13.594847";NO;2015;plant;H;site;11.22;2.673;3;14.114;2.385;3;;;;;;;1.667;0.577;3;0.667;0.577;3;104.873;25.818;3;99.313;12.804;3;;;;;;;9.853;5.591;3;;;;0;0.001;3;168.957;27.601;3;;;;0;0.24699838;N
597;597_Sam_2015_Apple_cv. 'Aroma'_site;"Samnegârd, 2019; Garrat, 2021, [10.1111/1365-2664.13292]";[10.1111/1365-2664.13292];Malus domestica;Apple;Rosaceae;cv. 'Aroma';F;Europe;Sweden;Skåne;"55.989734; 13.594847";NO;2015;plant;H;site;7.407;6.415;3;16.638;5.751;3;;;;;;;6;4.243;2;3.667;2.082;3;84.235;3.67;2;92.263;31.099;3;;;;;;;0.505;0.875;3;;;;2;;1;48.86;;1;;;;0;-0.13597028;N
598;598_Sam_2015_Apple_cv. 'Aroma'_site;"Samnegârd, 2019; Garrat, 2021, [10.1111/1365-2664.13292]";[10.1111/1365-2664.13292];Malus domestica;Apple;Rosaceae;cv. 'Aroma';F;Europe;Sweden;Skåne;"55.989734; 13.594847";NO;2015;plant;H;site;22.854;12.678;2;22.172;10.923;3;;;;;;;2.333;0.577;3;1.333;1.528;3;92.87;12.182;3;104.887;29.938;3;;;;;;;10.6;6.819;3;;;;1.333;2.309;3;118.763;16.627;3;;;;0;0.1561119…
599;599_Sam_2015_Apple_cv. 'Aroma'_site;"Samnegârd, 2019; Garrat, 2021, [10.1111/1365-2664.13292]";[10.1111/1365-2664.13292];Malus domestica;Apple;Rosaceae;cv. 'Aroma';F;Europe;Sweden;Skåne;"55.989734; 13.594847";NO;2015;plant;H;site;0;0;3;19.639;10.513;3;;;;;;;;;;0.333;0.577;3;;;;71.347;23.763;3;;;;;;;9.169;2.799;3;;;;0;0.001;3;116.557;4.414;3;;;;0;-3.02718249;Y
600;600_Sam_2015_Apple_cv. 'Aroma'_site;"Samnegârd, 2019; Garrat, 2021, [10.1111/1365-2664.13292]";[10.1111/1365-2664.13292];Malus domestica;Apple;Rosaceae;cv. 'Aroma';F;Europe;Sweden;Skåne;"55.989734; 13.594847";NO;2015;plant;H;site;20.114;18.472;3;29.794;8.451;3;;;;;;;4.667;3.512;3;4.333;3.512;3;159.963;25.761;3;115.93;23.097;3;;;;;;;3.204;0.754;3;;;;2.667;2.887;3;113.37;19.391;3;;;;0;0.0011071…
601;601_Sam_2015_Apple_cv. 'Aroma'_site;"Samnegârd, 2019; Garrat, 2021, [10.1111/1365-2664.13292]";[10.1111/1365-2664.13292];Malus domestica;Apple;Rosaceae;cv. 'Aroma';F;Europe;Sweden;Skåne;"55.989734; 13.594847";NO;2015;plant;H;site;19.339;10.715;3;16.525;3.957;3;;;;;;;3;3;3;2.667;2.887;3;131.87;17.083;3;140.197;13.505;3;;;;;;;4.762;8.248;3;;;;0;;1;45.67;;1;;;;0.145509075;0.071225151;N
602;602_Sam_2015_Apple_cv. 'Ingrid-Marie'_site;"Samnegârd, 2019; Garrat, 2021, [10.1111/1365-2664.13292]";[10.1111/1365-2664.13292];Malus domestica;Apple;Rosaceae;cv. 'Ingrid-Marie';F;Europe;Sweden;Skåne;"55.989734; 13.594847";NO;2015;plant;H;site;0;0;3;0.546;0.946;3;;;;;;;;;;2;;1;;;;188.87;;1;;;;;;;1.935;2.503;3;;;;4.5;;2;162.095;;2;;;;0;-0.43567095;Y
603;603_Sam_2015_Apple_cv. 'Ingrid-Marie'_site;"Samnegârd, 2019; Garrat, 2021, [10.1111/1365-2664.13292]";[10.1111/1365-2664.13292];Malus domestica;Apple;Rosaceae;cv. 'Ingrid-Marie';F;Europe;Sweden;Skåne;"55.989734; 13.594847";NO;2015;plant;H;site;7.857;9.119;3;16.782;13.409;3;;;;;;;7;2.828;2;5;2.646;3;118.905;19.255;2;81.16;45.668;3;;;;;;;0;0;3;;;;;;;;;;;;;0;-0.013509151;N
604;604_Sam_2015_Apple_cv. 'Ingrid-Marie'_site;"Samnegârd, 2019; Garrat, 2021, [10.1111/1365-2664.13292]";[10.1111/1365-2664.13292];Malus domestica;Apple;Rosaceae;cv. 'Ingrid-Marie';F;Europe;Sweden;Skåne;"55.989734; 13.594847";NO;2015;plant;H;site;1.852;3.208;3;31.53;16.677;3;;;;;;;5;;;6.333;;;126.83;;;109.517;;;;;;;;;6.919963;5.75598;3;;;;;;;;;;;;;0;-0.974747221;N
605;605_Sam_2015_Apple_cv. 'Rubinola'_site;"Samnegârd, 2019; Garrat, 2021, [10.1111/1365-2664.13292]";[10.1111/1365-2664.13292];Malus domestica;Apple;Rosaceae;cv. 'Rubinola';F;Europe;Sweden;Skåne;"55.989734; 13.594847";NO;2015;plant;H;site;22.856;9.256;3;19.163;5.983;3;;;;;;;8.333;1.528;3;7;4.359;3;119.543;13.239;3;121.897;18.305;3;;;;;;;3.692;4.494;3;;;;0.5;0.707;2;160.445;20.64;2;;;;0.161576829…
606;606_Sam_2015_Apple_various_site;"Samnegârd, 2019; Garrat, 2021, [10.1111/1365-2664.13292]";[10.1111/1365-2664.13292];Malus domestica;Apple;Rosaceae;various;F;Europe;Sweden;Skåne;"55.989734; 13.594847";NO;2015;plant;H;site;11.477;10.107;3;4.262;1.155;3;;;;;;;6;;;1.333;;;108.92;;;112.63;;;;;;;;;11.287;13.241;3;;;;;;;;;;;;;0.628648602;0.820479828;N
607;607_Web_2014_Apple_cv. 'Gala'_site;"Webber, 2020; Garrat, 2021, [10.1016/j.agee.2020.107106]";[10.1016/j.agee.2020.107106];Malus domestica;Apple;Rosaceae;cv. 'Gala';F;Europe;United Kingdom;Maidstone, Kent;"51.436368; 0.565996";NO;2014;plant;H;site;35.479;16.353;72;18.099;12.085;72;;;;;;;6.734;1.673;62;3.741;2.135;56;159.679;31.7165;62;153.235;28.7448;56;;;;;;;2.396;5.515;72;;;;0.764;1.404;12;…
608;608_Web_2014_Apple_cv. 'Gala'_site;"Webber, 2020; Garrat, 2021, [10.1016/j.agee.2020.107106]";[10.1016/j.agee.2020.107106];Malus domestica;Apple;Rosaceae;cv. 'Gala';F;Europe;United Kingdom;Maidstone, Kent;"51.436368; 0.565996";NO;2014;plant;H;site;31.515;12.148;72;14.94;10.428;72;;;;;;;7.002;1.336;65;3.55;1.827;57;130.194;18.5484;65;134.383;18.8448;57;;;;;;;1.796;3.816;72;;;;0.333;0.617;15;11…
609;609_Gar_2013_Apple_cv. 'Braeburn'_site;"Garratt, 2016; Garratt, 2021, [10.1371/journal.pone.0153889]";[10.1371/journal.pone.0153889];Malus domestica;Apple;Rosaceae;cv. 'Braeburn';F;Europe;United Kingdom;Kent;"51.2; 0.7";NO;2013;plant;BH;site;19.238;16.72;30;6.055;5.664;28;;;;;;;5.028;1.875;18;3.211;2.084;19;133.25;37.81;18;148.737;42.68;19;;;;;;;4.585;4.198;30;;;;0.877;0.833;19;127.237;40.861…
610;610_Gar_2013_Apple_cv. 'Braeburn'_site;"Garratt, 2016; Garratt, 2021, [10.1371/journal.pone.0153889]";[10.1371/journal.pone.0153889];Malus domestica;Apple;Rosaceae;cv. 'Braeburn';F;Europe;United Kingdom;Kent;"51.2; 0.7";NO;2013;plant;BH;site;23.603;13.392;30;10.46;9.52;30;;;;;;;5.98;2.167;25;6.061;2.445;20;156;31.009;25;158.328;37.278;20;;;;;;;5.946;9.917;30;;;;1.692;1.48;13;156.577;28.173;13…
611;611_Gar_2013_Apple_cv. 'Bramley'_site;"Garratt, 2016; Garratt, 2021, [10.1371/journal.pone.0153889]";[10.1371/journal.pone.0153889];Malus domestica;Apple;Rosaceae;cv. 'Bramley';F;Europe;United Kingdom;Kent;"51.2; 0.7";NO;2013;plant;BH;site;24.897;14.909;30;18.771;11.745;30;;;;;;;2.688;1.938;24;1.95;2.227;25;241.979;61.924;24;330.09;81.109;25;;;;;;;6.328;10.045;30;;;;0.083;0.289;12;232.75;62.7…
612;612_Gar_2013_Apple_cv. 'Bramley'_site;"Garratt, 2016; Garratt, 2021, [10.1371/journal.pone.0153889]";[10.1371/journal.pone.0153889];Malus domestica;Apple;Rosaceae;cv. 'Bramley';F;Europe;United Kingdom;Kent;"51.2; 0.7";NO;2013;plant;BH;site;20.593;17.506;30;4.603;4.941;30;;;;;;;2.475;1.473;20;1.771;1.142;16;221.05;53.395;20;314.438;60.852;16;;;;;;;0.977;2.669;30;;;;0;0.001;4;348.25;46.313;4;;;…
613;613_Gar_2013_Apple_cv. 'Bramley'_site;"Garratt, 2016; Garratt, 2021, [10.1371/journal.pone.0153889]";[10.1371/journal.pone.0153889];Malus domestica;Apple;Rosaceae;cv. 'Bramley';F;Europe;United Kingdom;Kent;"51.2; 0.7";NO;2013;plant;BH;site;25.444;17.12;30;9.727;8.733;30;;;;;;;3.792;1.847;24;2.935;2.074;23;241.167;69.003;24;295.435;95.18;23;;;;;;;4.441;8.209;30;;;;0;0.001;10;289.75;65.675;10;;…
614;614_Gar_2017_Apple_cv. 'Gala'_site;"Garratt, 2016; Garratt, 2021, [10.1371/journal.pone.0153889]";[10.1371/journal.pone.0153889];Malus domestica;Apple;Rosaceae;cv. 'Gala';F;Europe;United Kingdom;Kent;"51.2; 0.7";NO;2017;NA;BH;site;19.162;1.877;3;16.35;5.186;3;;;;;;;5.117;0.584;3;2.7;0.819;3;89.153;0.513;3;95.13;4.746;3;;;;;;;5.855;1.514;3;;;;0.15;0.132;3;99.83;7.364;3;;;;0.146748774;0.2443758…
615;615_Mar_2015_Passion fruit_f. 'flavicarpa'_NA;Martarello, 2021, [10.1007/s13744-020-00846-y];[10.1007/s13744-020-00846-y];Passiflora edulis;Passion fruit;Passifloraceae;f. 'flavicarpa';F;South America;Brazil;Rio Claro, São Paulo;"-22.354438; -47.585571";NO;2015;flower;BH;NA;78.38;2.503982772;37;40.38;3.538187265;52;;;;;;;305.54;123.67;13;256.17;97.16;12;;;;;;;;;;;;;;;;;;;;;;;;;;;;0.484817555;…
616;616_Abb_2019_Golden Kiwifruit_cv. 'Golden Sunshine'_cultivar;Abbate, 2021, [10.1093/jee/toab075];[10.1093/jee/toab075];Actinidia chinensis;Golden Kiwifruit;Actinidiaceae;cv. 'Golden Sunshine';F;North America;United States of America;Alabama;"32.583333; -85.783333";YES;2019;plant;H;cultivar;41.957;42.18892991;92;11.062;21.84286897;93;;;;;;;456.7;163.3224051;20;178.8;184.5203295;20;132.05;45.57…
617;617_Abb_2019_Golden Kiwifruit_cv. 'Gulf Coast Gold'_cultivar;Abbate, 2021, [10.1093/jee/toab075];[10.1093/jee/toab075];Actinidia chinensis;Golden Kiwifruit;Actinidiaceae;cv. 'Gulf Coast Gold';F;North America;United States of America;Alabama;"32.583333; -85.783333";YES;2019;plant;H;cultivar;93.957;13.16845686;96;49.625;10.57549285;89;;;;;;;671.3;123.8334446;20;153.4;210.2351112;20;124.4;17.888…
618;618_Bar_NA_Passion fruit_f. 'flavicarpa'_NA;Barrera, 2020, [10.1080/00218839.2020.1842580];[10.1080/00218839.2020.1842580];Passiflora edulis;Passion fruit;Passifloraceae;f. 'flavicarpa';F;Asia;Philippines;Quezon;"14.118294; 121.555683";YES;NA;flower;BH;NA;75;;20;35;;20;;;;;;;238;73.83;15;165;69.33;7;123.75;23.73;7;89.77;17.69;15;;;;;;;;;;;;;;;;;;;;;;0.403959596;0.48315927;N
619;619_Gro_2013_Apple_cv. 'Elstar'_time period;Groot, 2015, [De bijdrage van (wilde) bestuivers aan de opbrengst van appels en blauwe bessen];[De bijdrage van (wilde) bestuivers aan de opbrengst van appels en blauwe bessen];Malus domestica;Apple;Rosaceae;cv. 'Elstar';F;Europe;Netherlands;Utrecht and Nijimegen;"51.912024; 5.591636";NO;2013;branch;H;time period;;;;;;;;;;;;;;;;;;;148.381;7.272;45;1…
620;620_Gro_2014_Apple_cv. 'Elstar'_time period;Groot, 2015, [De bijdrage van (wilde) bestuivers aan de opbrengst van appels en blauwe bessen];[De bijdrage van (wilde) bestuivers aan de opbrengst van appels en blauwe bessen];Malus domestica;Apple;Rosaceae;cv. 'Elstar';F;Europe;Netherlands;Utrecht and Nijimegen;"51.912024; 5.591636";NO;2014;branch;H;time period;;;;;;;;;;;;;;;;;;;138.649;6.791;45;1…
621;621_Gro_2013_Highbush blueberry_cv. 'Duke'_time period;Groot, 2015, [De bijdrage van (wilde) bestuivers aan de opbrengst van appels en blauwe bessen];[De bijdrage van (wilde) bestuivers aan de opbrengst van appels en blauwe bessen];Vaccinium corymbosum ;Highbush blueberry;Ericaceae;cv. 'Duke';F;Europe;Netherlands;Utrecht and Nijimegen;"51.912024; 5.591636";NO;2013;inflor.;H;time period;93.617…
622;622_Gro_2014_Highbush blueberry_cv. 'Liberty'_time period;Groot, 2015, [De bijdrage van (wilde) bestuivers aan de opbrengst van appels en blauwe bessen];[De bijdrage van (wilde) bestuivers aan de opbrengst van appels en blauwe bessen];Vaccinium corymbosum ;Highbush blueberry;Ericaceae;cv. 'Liberty';F;Europe;Netherlands;Utrecht and Nijimegen;"51.912024; 5.591636";NO;2014;inflor.;H;time period;…
623;623_Eli_NA_Bean_cv. 'Kariasii'_NA;Elisante, 2020, [10.7717/peerj.10102];[10.7717/peerj.10102];Phaseolus vulgaris ;Bean;Fabaceae;cv. 'Kariasii';F/S;Africa;Tanzania;Kilimanjaro;"-3.296472; 37.522444";NO;NA;plant;BH;NA;;;;;;;;;;;;;3.781;1.905;192;4.077;1.981;192;;;;;;;9.217;3.866;192;10.222;3.734;192;;;;;;;3.222;1.94;192;;;;8.39;3.852;192;0;-0.089432777;N
624;624_Est_2018_Almond_cv. 'Nonpareil'_NA;Estravis-Barcala, 2021, [10.1007/s13592-021-00872-8];[10.1007/s13592-021-00872-8];Prunus dulcis;Almond;Rosaceae;cv. 'Nonpareil';S;North America;United States of America;Fresno County;"36.357122; -119.704317";YES;2018;branch;H;NA;35;9.486832981;10;20;6.32455532;10;;;;;;;;;;;;;;;;;;;;;;;;;;;;;;;;;;;;;;;;0.428571429;0.559615788;N
625;625_Lee_2014_Apple_cv. 'Hongro'_cultivar;Lee, 2021, [10.5656/KSAE.2021.02.0.013];[10.5656/KSAE.2021.02.0.013];Malus domestica;Apple;Rosaceae;cv. 'Hongro';F;Asia;South Korea;Gyeongsangbuk-do;"36.857125; 128.555804";YES;2014;branch;H;cultivar;81.2;8.298;60;47.3;10.213;60;;;;;;;3.5;3.7;20;1.7;1.8;40;441.9;62.9;20;326.9;95;40;;;;;;;;;;;;;;;;;;;;;;0.338863779;0.521322989;N
626;626_Lee_2014_Apple_cv. 'Fuji'_cultivar;Lee, 2021, [10.5656/KSAE.2021.02.0.013];[10.5656/KSAE.2021.02.0.013];Malus domestica;Apple;Rosaceae;cv. 'Fuji';F;Asia;South Korea;Gyeongsangbuk-do;"36.857125; 128.555804";YES;2014;branch;H;cultivar;90.6;6.17;60;77.2;10.354;60;;;;;;;5.7;1.6;20;6.6;3.2;40;335.9;48.8;20;325.4;40.4;40;;;;;;;;;;;;;;;;;;;;;;0.089581087;0.015069861;N
627;627_Nua_2013_Jatrofa_NA_NA;Nuanjunkong, 2021, [Nuanjunkong, N., Tongurai, C., Tzen, J. T., Jiang, P. L., & Meesawat, U. (2021). Features of Jatropha curcas seed oil in relation to different pollination methods. Songklanakarin Journal of Science & Technology, 43(1).];[Nuanjunkong, N., Tongurai, C., Tzen, J. T., Jiang, P. L., & Meesawat, U. (2021). Features of Jatropha curcas seed oil in relati…
628;628_Ost_2017_Apple_cv. 'Pinova', 'Elstar'_NA;Osterman, 2021, [10.1016/j.agee.2021.107383];[10.1016/j.agee.2021.107383];Malus domestica;Apple;Rosaceae;cv. 'Pinova', 'Elstar';F;Europe;Germany;Saxony-Anhalt;"51.482778; 11.969722";NO;2017;flower;H;NA;48.32;4.11;155;18.92;6.88;155;;;;;;;;;;;;;;;;;;;;;;;;;0.63;0.63;155;;;;;;;;;;;;;0.608443709;0.93762599;N
629;629_Cao_2018_Peony_cv. 'Feng Dan'_NA;Cao, 2020, [10.1111/1442-1984.12315];[10.1111/1442-1984.12315];Paeonia ostii;Peony;Paeoniaceae;cv. 'Feng Dan';S;Asia;China;Chengdu;"30.705833; 103.855";YES;2018;plant;H;NA;90;;40;87.5;;40;0.43;0.17;40;0.47;0.18;40;39.1;19.9;40;40.7;20.1;40;;;;;;;0.31;0.06;40;0.33;0.06;40;60;;40;0.06;0.07;40;5.1;5;40;;;;0.37;0.08;40;0;-0.040850648;N
630;630_Lay_2018_Lemon_NA_NA;Layek, 2020, [10.17581/bp.2020.09208];[10.17581/bp.2020.09208];Citrus limon;Lemon;Rutaceae;NA;F;Asia;India;Birbhum;"23.043232; 87.942006";NO;2018;flower;H;NA;60;10.54;100;27;11.6;100;;;;;;;;;;;;;;;;;;;;;;;;;12;10.33;100;;;;;;;;;;;;;0.55;0.798507696;N
631;631_Sto_2012_Pumpkin_cv. 'Gladiator'_site_time period;Stoner, 2020, [10.3390/agronomy10081141];[10.3390/agronomy10081141];Cucurbita pepo ;Pumpkin;Cucurbitaceae;cv. 'Gladiator';F;North America;United States of America;Hamden;"41.406528; -72.906028";NO;2012;flower;H;site_time period;30.43478261;;23;39.13043478;;23;;;;;;;561;114;8;599;73;11;6200;2190;8;6200;1750;11;61.42;25.75;8;72.94;22.07;11;;…
632;632_Sto_2013_Pumpkin_cv. 'Gladiator'_site_time period;Stoner, 2020, [10.3390/agronomy10081141];[10.3390/agronomy10081141];Cucurbita pepo ;Pumpkin;Cucurbitaceae;cv. 'Gladiator';F;North America;United States of America;Griswold;"41.406528; -72.906028";NO;2013;flower;H;site_time period;37;;46;70.30434783;;46;;;;;;;445;104;19;488;74;16;9030;2120;19;8740;2270;16;78.78;18.78;19;80.98;9.57;16;;;;;;;…
633;633_Sto_2013_Pumpkin_cv. 'Gladiator'_site_time period;Stoner, 2020, [10.3390/agronomy10081141];[10.3390/agronomy10081141];Cucurbita pepo ;Pumpkin;Cucurbitaceae;cv. 'Gladiator';F;North America;United States of America;Hamden;"41.406528; -72.906028";NO;2013;flower;H;site_time period;19.19298246;;57;5.263157895;;57;;;;;;;553;30;6;570;2;3;6680;730;6;8950;970;3;84.97;8.35;6;97.37;13.87;3;;;;;;;;;;…
634;634_Sto_2013_Pumpkin_cv. 'Gladiator'_site_time period;Stoner, 2020, [10.3390/agronomy10081141];[10.3390/agronomy10081141];Cucurbita pepo ;Pumpkin;Cucurbitaceae;cv. 'Gladiator';F;North America;United States of America;Windsor;"41.406528; -72.906028";NO;2013;flower;H;site_time period;14.24242424;;33;13.24324324;;37;;;;;;;543;91;4;580;36;6;5680;2210;4;7120;1640;6;54.11;9.51;4;79.64;17.51;6;;;;;;…
635;635_Sto_2014_Pumpkin_cv. 'Gladiator'_site_time period;Stoner, 2020, [10.3390/agronomy10081141];[10.3390/agronomy10081141];Cucurbita pepo ;Pumpkin;Cucurbitaceae;cv. 'Gladiator';F;North America;United States of America;Griswold;"41.406528; -72.906028";NO;2014;flower;H;site_time period;95;;20;84;;19;;;;;;;564;52;19;555;101;16;7420;1620;19;7090;1470;16;98.11;13.56;19;97.06;21.32;16;;;;;;;;;;;;;;;…
636;636_Sto_2014_Pumpkin_cv. 'Gladiator'_site_time period;Stoner, 2020, [10.3390/agronomy10081141];[10.3390/agronomy10081141];Cucurbita pepo ;Pumpkin;Cucurbitaceae;cv. 'Gladiator';F;North America;United States of America;Hamden;"41.406528; -72.906028";NO;2014;flower;H;site_time period;75;;20;90;;21;;;;;;;506;90;15;543;79;18;4620;1920;15;4410;1190;18;70.93;24.77;15;76.88;18.11;18;;;;;;;;;;;;;;;;0;…
637;637_Sto_2014_Pumpkin_cv. 'Gladiator'_site_time period;Stoner, 2020, [10.3390/agronomy10081141];[10.3390/agronomy10081141];Cucurbita pepo ;Pumpkin;Cucurbitaceae;cv. 'Gladiator';F;North America;United States of America;Windsor;"41.406528; -72.906028";NO;2014;flower;H;site_time period;55;;20;50;;20;;;;;;;482;141;11;528;100;10;4600;1630;11;5120;1170;10;72.78;28.67;11;86.96;24.28;10;;;;;;;;;;;;;;;…
638;638_Hol_2014_Oilseed rape_various_crop_site;Holland, 2020, [10.1016/j.agee.2020.107002];[10.1016/j.agee.2020.107002];Brassica napus ;Oilseed rape;Brassicaceae;various;S;Europe;Switzerland;NA;"46.95; 7.45";NO;2014;flower;H;crop_site;;;;;;;;;;;;;;;;;;;;;;;;;0.11416;0.01397;18;0.12596;0.02163;18;;;;;;;;;;;;;;;;0;-0.098363423;N
639;639_Hol_2014_Oilseed rape_various_crop_site;Holland, 2020, [10.1016/j.agee.2020.107002];[10.1016/j.agee.2020.107002];Brassica napus ;Oilseed rape;Brassicaceae;various;S;Europe;Estonia;NA;"46.95; 7.45";NO;2014;flower;H;crop_site;;;;;;;;;;;;;;;;;;;;;;;;;0.12;0.01132;18;0.12;0.01928;18;;;;;;;;;;;;;;;;0;0;N
640;640_Hol_2014_Oilseed rape_various_crop_site;Holland, 2020, [10.1016/j.agee.2020.107002];[10.1016/j.agee.2020.107002];Brassica napus ;Oilseed rape;Brassicaceae;various;S;Europe;United Kingdom;NA;"46.95; 7.45";NO;2014;flower;H;crop_site;;;;;;;;;;;;;;;;;;;;;;;;;0.08488;0.01812;18;0.08752;0.01927;18;;;;;;;;;;;;;;;;0;-0.030628844;N
641;641_Hol_2014_Sunflower_various_crop_site;Holland, 2020, [10.1016/j.agee.2020.107002];[10.1016/j.agee.2020.107002];Helianthus annuus ;Sunflower;Asteraceae;various;S;Europe;Italy;NA;"46.95; 7.45";NO;2014;plant;H;crop_site;;;;;;;;;;;;;;;;;;;;;;;;;83.2125;15.9646;16;77.0938;17.6478;16;;;;;;;;;;;;;;;;0.07353102;0.076374715;N
642;642_Hol_2014_Pear_cv. 'Conference'_crop_site;Holland, 2020, [10.1016/j.agee.2020.107002];[10.1016/j.agee.2020.107002];Pyrus communis ;Pear;Rosaceae;cv. 'Conference';F;Europe;Netherlands;NA;"46.95; 7.45";NO;2014;flower;H;crop_site;;;;;;;;;;;;;;;;;;;150.98;21.9095;18;150.117;18.2248;18;;;;;;;;;;;;;;;;;;;;;;0.005715989;0.005732388;N
643;643_Ken_2018_Highbush blueberry_NA_site;Kendall, 2020, [10.1111/1365-2664.13751];[10.1111/1365-2664.13751];Vaccinium corymbosum ;Highbush blueberry;Ericaceae;NA;F;Oceania;Australia;Tasmania;"-42.0409; 146.8087";NO;2018;plant;BEH;site;0.95;0.21794;20;0.96;0.19596;125;;;;;;;;;;;;;2.49958;0.55517;12;2.25311;0.54121;54;;;;;;;0.188;0.39;160;;;;;;;1.7831;0.5519;22;;;;0.098604566;0.046669967;N
644;644_Ken_2017_Highbush blueberry_NA_site;Kendall, 2020, [10.1111/1365-2664.13751];[10.1111/1365-2664.13751];Vaccinium corymbosum ;Highbush blueberry;Ericaceae;NA;F;Oceania;Australia;NA;"-42.0409; 146.8087";NO;2017;plant;BEH;site;0.89583;0.30548;48;0.83824;0.36823;136;;;;;;;;;;;;;1.58289;0.34324;27;1.89758;0.45552;76;;;;;;;0.072;0.259;180;;;;;;;;;;;;;0;-0.057440446;N
645;645_Ken_2017_Rabbit-eye blueberry_site;Kendall, 2020, [10.1111/1365-2664.13751];[10.1111/1365-2664.13751];Vaccinium virgatum;Rabbit-eye blueberry;Ericaceae;NA;F;Oceania;Australia;NA;"-42.0409; 146.8087";NO;2017;plant;BEH;site;0.71429;0.45175;14;0.66667;0.4714;87;;;;;;;;;;;;;1.52222;0.17332;9;1.2564;0.22112;25;;;;;;;0.089;0.285;90;;;;;;;1.015;0.3513;4;;;;0.120647066;0.130456589;N
646;646_Ken_2018_Rabbit-eye blueberry_site;Kendall, 2020, [10.1111/1365-2664.13751];[10.1111/1365-2664.13751];Vaccinium virgatum;Rabbit-eye blueberry;Ericaceae;NA;F;Oceania;Australia;NA;"-42.0409; 146.8087";NO;2018;plant;BEH;site;0.86957;0.33678;46;0.8625;0.34437;80;;;;;;;;;;;;;1.57706;0.39644;17;1.23889;0.2829;9;;;;;;;0.038;0.19;80;;;;;;;;;;;;;0.111280552;0.124755112;N
647;647_Ken_2017_Rabbit-eye blueberry_site;Kendall, 2020, [10.1111/1365-2664.13751];[10.1111/1365-2664.13751];Vaccinium virgatum;Rabbit-eye blueberry;Ericaceae;NA;F;Oceania;Australia;NA;"-42.0409; 146.8087";NO;2017;plant;BEH;site;0.60417;0.48903;96;0.5;0.5;12;;;;;;;;;;;;;1.89929;0.41154;48;1.31667;0.1537;3;;;;;;;0;0;16;;;;;;;;;;;;;0.239587547;0.277810914;N
648;648_Ken_2018_Rabbit-eye blueberry_site;Kendall, 2020, [10.1111/1365-2664.13751];[10.1111/1365-2664.13751];Vaccinium virgatum;Rabbit-eye blueberry;Ericaceae;NA;F;Oceania;Australia;NA;"-42.0409; 146.8087";NO;2018;plant;BEH;site;0.8;0.4;25;0.88889;0.31427;90;;;;;;;;;;;;;1.74556;0.49349;9;1.19077;0.40277;13;;;;;;;0.344;0.475;90;;;;;;;;;;;;;0.317829235;0.138556749;N
649;649_San_2014_Tangelo_cv. 'Lee'_cultivar;Santos, 2021, [10.1016/j.scienta.2020.109743];[10.1016/j.scienta.2020.109743];C. paradisi × C. reticulata;Tangelo;Rutaceae;cv. 'Lee';F;South America;Brazil;Brejão;"-9.019167; -36.568611";YES;2014;flower;BEH;cultivar;42.7;6.05810614;150;57.8;6.128871348;154;;;;;;;15;9;64;23;7.4;89;131.1;41.6;64;161.3;20.4;89;;;;;;;0;0;150;;;;;;;;;;;;;0;-0.312513155;N
650;650_San_2014_Tangelo_cv. 'Nova'_cultivar;Santos, 2021, [10.1016/j.scienta.2020.109743];[10.1016/j.scienta.2020.109743];C. paradisi × C. reticulata;Tangelo;Rutaceae;cv. 'Nova';F;South America;Brazil;Brejão;"-9.019167; -36.568611";YES;2014;flower;BEH;cultivar;50.7;6.123124203;150;58.9;6.184535714;158;;;;;;;14;9.9;76;17;11.6;93;213.4;49.4;76;203.9;62.6;93;;;;;;;0;0;150;;;;;;;;;;;;;0;-0.099510844…
651;651_Wu,_NA_Apple_cv. 'Fuji'_NA;Wu, 2021, [10.1016/j.agee.2020.107168];[10.1016/j.agee.2020.107168];Malus domestica;Apple;Rosaceae;cv. 'Fuji';F;Asia;China;Louchuan County;"35.7619; 109.4324";NO;NA;inflor.;BH;NA;89.5;31.81983243;30;63.8;27.5771735;30;;;;;;;3.4;2.121329465;30;5.4;4.24265893;30;201.6;57.27589556;30;202.3;59.39722503;30;;;;;;;7.2;12.72907224;30;;;;3.2;8.485263089;30;183.1;97.58225…
652;652_Lay_2017_Cashew_cv. 'CCP 1001'_NA;Layek, 2021a, [10.1016/j.chnaes.2021.05.003];[10.1016/j.chnaes.2021.05.003];Anacardium occidentale ;Cashew;Anacardiaceae;cv. 'CCP 1001';F/S;Asia;India;West Bengal;"22.635259; 87.336189";NO;2017;flower;H;NA;32;10.33;100;9;8.76;100;;;;;;;;;;;;;;;;;;;;;;;;;0;0;100;;;;;;;;;;;;;0.71875;1.268511325;N
653;653_You_2018_Chilli_NA_site;Yourstone, 2021, [10.26786/1920-7603(2021)629];[10.26786/1920-7603(2021)629];Capsicum annuum ;Chilli;Solanaceae;NA;F;Asia;India;Chittoor;"13.216; 79.098";NO;2018;plant;H;site;64;36;29;60;32;28;;;;;;;;;;;;;;;;;;;;;;;;;49;36;27;;;;;;;;;;;;;0.0625;0.064538521;N
654;654_You_2018_Chilli_NA_site;Yourstone, 2021, [10.26786/1920-7603(2021)629];[10.26786/1920-7603(2021)629];Capsicum annuum ;Chilli;Solanaceae;NA;F;Asia;India;Chittoor;"13.216; 79.098";NO;2018;plant;H;site;100;0;20;100;0;29;;;;;;;;;;;;;;;;;;;;;;;;;45;28;18;;;;;;;;;;;;;0;0;N
655;655_You_2018_Chilli_NA_site;Yourstone, 2021, [10.26786/1920-7603(2021)629];[10.26786/1920-7603(2021)629];Capsicum annuum ;Chilli;Solanaceae;NA;F;Asia;India;Chittoor;"13.216; 79.098";NO;2018;plant;H;site;97;8;30;70;37;30;;;;;;;;;;;;;;;;;;;;;;;;;28;35;29;;;;;;;;;;;;;0.278350515;0.326215736;N
656;656_You_2018_Chilli_NA_site;Yourstone, 2021, [10.26786/1920-7603(2021)629];[10.26786/1920-7603(2021)629];Capsicum annuum ;Chilli;Solanaceae;NA;F;Asia;India;Chittoor;"13.216; 79.098";NO;2018;plant;H;site;56;26;25;60;28;19;;;;;;;;;;;;;;;;;;;;;;;;;49;27;24;;;;;;;;;;;;;0;-0.068992871;N
657;657_You_2018_Chilli_NA_site;Yourstone, 2021, [10.26786/1920-7603(2021)629];[10.26786/1920-7603(2021)629];Capsicum annuum ;Chilli;Solanaceae;NA;F;Asia;India;Chittoor;"13.216; 79.098";NO;2018;plant;H;site;100;0;30;67;45;28;;;;;;;;;;;;;;;;;;;;;;;;;63;23;30;;;;;;;;;;;;;0.33;0.400477567;N
658;658_You_2018_Chilli_NA_site;Yourstone, 2021, [10.26786/1920-7603(2021)629];[10.26786/1920-7603(2021)629];Capsicum annuum ;Chilli;Solanaceae;NA;F;Asia;India;Chittoor;"13.216; 79.098";NO;2018;plant;H;site;43;27;30;25;12;29;;;;;;;;;;;;;;;;;;;;;;;;;3;8;28;;;;;;;;;;;;;0.418604651;0.542324291;N
659;659_You_2018_Chilli_NA_site;Yourstone, 2021, [10.26786/1920-7603(2021)629];[10.26786/1920-7603(2021)629];Capsicum annuum ;Chilli;Solanaceae;NA;F;Asia;India;Chittoor;"13.216; 79.098";NO;2018;plant;H;site;53;33;28;58;38;21;;;;;;;;;;;;;;;;;;;;;;;;;35;31;27;;;;;;;;;;;;;0;-0.090151097;N
660;660_You_2018_Chilli_NA_site;Yourstone, 2021, [10.26786/1920-7603(2021)629];[10.26786/1920-7603(2021)629];Capsicum annuum ;Chilli;Solanaceae;NA;F;Asia;India;Chittoor;"13.216; 79.098";NO;2018;plant;H;site;43;23;30;52;18;28;;;;;;;;;;;;;;;;;;;;;;;;;21;13;29;;;;;;;;;;;;;0;-0.190043603;N
661;661_You_2018_Chilli_NA_site;Yourstone, 2021, [10.26786/1920-7603(2021)629];[10.26786/1920-7603(2021)629];Capsicum annuum ;Chilli;Solanaceae;NA;F;Asia;India;Chittoor;"13.216; 79.098";NO;2018;plant;H;site;87;21;30;77;23;30;;;;;;;;;;;;;;;;;;;;;;;;;11;27;27;;;;;;;;;;;;;0.114942529;0.122102697;N
662;662_You_2018_Chilli_NA_site;Yourstone, 2021, [10.26786/1920-7603(2021)629];[10.26786/1920-7603(2021)629];Capsicum annuum ;Chilli;Solanaceae;NA;F;Asia;India;Chittoor;"13.216; 79.098";NO;2018;plant;H;site;90;11;30;63;23;29;;;;;;;;;;;;;;;;;;;;;;;;;30;33;30;;;;;;;;;;;;;0.3;0.356674944;N
663;663_You_2018_Chilli_NA_site;Yourstone, 2021, [10.26786/1920-7603(2021)629];[10.26786/1920-7603(2021)629];Capsicum annuum ;Chilli;Solanaceae;NA;F;Asia;India;Chittoor;"13.216; 79.098";NO;2018;plant;H;site;87;24;30;93;10;30;;;;;;;;;;;;;;;;;;;;;;;;;58;42;29;;;;;;;;;;;;;0;-0.066691374;N
664;664_Cas_2018_Golden Kiwifruit_NA_time period;Castro, 2021, [10.3390/plants10071273];[10.3390/plants10071273];Actinidia chinensis;Golden Kiwifruit;Actinidiaceae;NA;F;Europe;Portugal;Valença;"41.99838; -8.56402";YES;2018;Plant;H;time period;80.65;2.199497727;31;54.84;2.770808662;31;;;;;;;;;;;;;83.045;26.31;26;58.946;32.833;27;;;;;;;51.61;;;;;;;;;34.67;28.12202262;18;;;;0.305108432;0.364229904;N
665;665_Cas_2019_Golden Kiwifruit_NA_time period;Castro, 2021, [10.3390/plants10071273];[10.3390/plants10071273];Actinidia chinensis;Golden Kiwifruit;Actinidiaceae;NA;F;Europe;Portugal;Valença;"41.99838; -8.56402";YES;2019;Plant;H;time period;66.67;2.58192434;30;30;2.50998008;30;;;;;;;;;;;;;97.881;17.773;20;92.093;13.925;9;;;;;;;;;;;;;;;;;;;;;;0.304577764;0.429755607;N
666;666_Cas_2019_Golden Kiwifruit_cv. 'Soreli'_time period;Castro, 2021, [10.3390/plants10071273];[10.3390/plants10071273];Actinidia chinensis;Golden Kiwifruit;Actinidiaceae;cv. 'Soreli';F;Europe;Portugal;Areosa;"41.99838; -8.56402";YES;2019;Plant;H;time period;90;1.643167673;30;80;2.19089023;30;;;;;;;;;;;;;82.128;20.719;27;88.652;18.818;28;;;;;;;;;;;;;;;;;;;;;;0.111111111;0.020671724;N
667;667_Cas_2019_Kiwifruit_var. BoErica_time period;Castro, 2021, [10.3390/plants10071273];[10.3390/plants10071273];Actinidia chinensis var. deliciosa;Kiwifruit;Actinidiaceae;var. BoErica;F;Europe;Portugal;Valença;"41.99838; -8.56402";YES;2019;Plant;H;time period;100;0;30;100;0;30;;;;;;;;;;;;;119.747;16.77;30;109.805;21.893;30;;;;;;;;;;;;;;;;;;;;;;0.041512522;0.043337559;N
668;668_Cas_2019_Kiwifruit_var. BoErica_time period;Castro, 2021, [10.3390/plants10071273];[10.3390/plants10071273];Actinidia chinensis var. deliciosa;Kiwifruit;Actinidiaceae;var. BoErica;F;Europe;Portugal;Santo Estevão de Briteiros;"41.99838; -8.56402";YES;2019;Plant;H;time period;96.77;0.984356648;31;96.77;0.984356648;31;;;;;;;;;;;;;95.359;16.145;30;97.03;15.542;30;;;;;;;;;;;;;;;;;;;;;;0;-0.008…
669;669_Cas_2019_Kiwifruit_var. Hayward_time period;Castro, 2021, [10.3390/plants10071273];[10.3390/plants10071273];Actinidia chinensis var. deliciosa;Kiwifruit;Actinidiaceae;var. Hayward;F;Europe;Portugal;Santo Estevão de Briteiros;"41.99838; -8.56402";YES;2019;Plant;H;time period;83.33;2.041404737;30;93.33;1.366577221;30;;;;;;;;;;;;;95.115;16.459;25;95.528;19.598;28;;;;;;;;;;;;;;;;;;;;;;0;-0.05…
670;670_Cas_2019_Kiwifruit_var. Hayward_time period;Castro, 2021, [10.3390/plants10071273];[10.3390/plants10071273];Actinidia chinensis var. deliciosa;Kiwifruit;Actinidiaceae;var. Hayward;F;Europe;Portugal;Eirol;"41.99838; -8.56402";YES;2019;Plant;H;time period;100;0;30;100;0;30;;;;;;;;;;;;;119.485;19.482;30;116.835;20.323;30;;;;;;;;;;;;;;;;;;;;;;0.011089258;0.011214079;N
671;671_Cas_2018_Kiwifruit_var. Hayward_time period;Castro, 2021, [10.3390/plants10071273];[10.3390/plants10071273];Actinidia chinensis var. deliciosa;Kiwifruit;Actinidiaceae;var. Hayward;F;Europe;Portugal;Albergaria-a-Nova;"41.99838; -8.56402";YES;2018;Plant;H;time period;86.67;1.861701722;30;86.67;1.861701722;30;;;;;;;;;;;;;105.61;22.768;26;94.69;22.122;29;;;;;;;;;;;;;;;;;;;;;;0.05169965;0.0545…
672;672_Cas_2019_Kiwifruit_var. Hayward_time period;Castro, 2021, [10.3390/plants10071273];[10.3390/plants10071273];Actinidia chinensis var. deliciosa;Kiwifruit;Actinidiaceae;var. Hayward;F;Europe;Portugal;Albergaria-a-Nova;"41.99838; -8.56402";YES;2019;Plant;H;time period;93.33;1.366577221;30;100;0;30;;;;;;;;;;;;;110.926;18.581;28;107.904;19.543;30;;;;;;;;;;;;;;;;;;;;;;0;-0.020703609;N
673;673_Cas_2019_Kiwifruit_var. Earlygreen_time period;Castro, 2021, [10.3390/plants10071273];[10.3390/plants10071273];Actinidia chinensis var. deliciosa;Kiwifruit;Actinidiaceae;var. Earlygreen;F;Europe;Portugal;Vila Fria;"41.99838; -8.56402";YES;2019;Plant;H;time period;86.67;1.861701722;30;90;1.643167673;30;;;;;;;;;;;;;80.323;20.314;26;80.923;15.273;27;;;;;;;;;;;;;;;;;;;;;;0;-0.022571973;N
674;674_Cas_2019_Kiwifruit_var. BoErica_time period;Castro, 2021, [10.3390/plants10071273];[10.3390/plants10071273];Actinidia chinensis var. deliciosa;Kiwifruit;Actinidiaceae;var. BoErica;F;Europe;Portugal;Guia;"41.99838; -8.56402";YES;2019;Plant;H;time period;76.67;2.277556188;29;76.67;2.277556188;29;;;;;;;;;;;;;90.674;22.776;23;89.922;21.472;23;;;;;;;;;;;;;;;;;;;;;;0.004146723;0.004164014;N
675;675_Cas_2018_Kiwifruit_var. Earlygreen_time period;Castro, 2021, [10.3390/plants10071273];[10.3390/plants10071273];Actinidia chinensis var. deliciosa;Kiwifruit;Actinidiaceae;var. Earlygreen;F;Europe;Portugal;Guilhabreu;"41.99838; -8.56402";YES;2018;Plant;H;time period;86.67;1.861701722;30;90;1.643167673;30;;;;;;;;;;;;;103.572;21.045;26;94.179;22.102;27;;;;;;;83.33;;;;;;;;;61.31;19.95243542;25…
676;676_Cas_2018_Kiwifruit_var. Hayward_time period;Castro, 2021, [10.3390/plants10071273];[10.3390/plants10071273];Actinidia chinensis var. deliciosa;Kiwifruit;Actinidiaceae;var. Hayward;F;Europe;Portugal;Guilhabreu;"41.99838; -8.56402";YES;2018;Plant;H;time period;93.75;1.369306394;32;87.5;1.870828693;32;;;;;;;;;;;;;133.629;25.148;10;90.917;41.315;16;;;;;;;75;;;;;;;;;60.73;18.17107888;13;;;;0.1…
677;677_Cas_2018_Kiwifruit_cv. 'Tsechelidis'_time period;Castro, 2021, [10.3390/plants10071273];[10.3390/plants10071273];Actinidia chinensis var. deliciosa;Kiwifruit;Actinidiaceae;cv. 'Tsechelidis';F;Europe;Portugal;Guilhabreu;"41.99838; -8.56402";YES;2018;Plant;H;time period;86.67;1.861701722;30;80;2.19089023;30;;;;;;;;;;;;;106.709;21.264;26;98.244;20.555;28;;;;;;;66.67;;;;;;;;;68.01;24.51064504…
678;678_Cas_2019_Kiwifruit_var. Earlygreen_time period;Castro, 2021, [10.3390/plants10071273];[10.3390/plants10071273];Actinidia chinensis var. deliciosa;Kiwifruit;Actinidiaceae;var. Earlygreen;F;Europe;Portugal;Guilhabreu;"41.99838; -8.56402";YES;2019;Plant;H;time period;96.67;0.982717304;30;100;0;30;;;;;;;;;;;;;98.002;16.197;28;95.706;13.583;30;;;;;;;;;;;;;;;;;;;;;;0;-0.005080088;N
679;679_Cas_2019_Kiwifruit_var. Hayward_time period;Castro, 2021, [10.3390/plants10071273];[10.3390/plants10071273];Actinidia chinensis var. deliciosa;Kiwifruit;Actinidiaceae;var. Hayward;F;Europe;Portugal;Guilhabreu;"41.99838; -8.56402";YES;2019;Plant;H;time period;96.67;0.982717304;30;96.67;0.982717304;30;;;;;;;;;;;;;130.415;17.324;29;126.574;17.557;30;;;;;;;;;;;;;;;;;;;;;;0.014726067;0.0149472…
680;680_Cas_2019_Kiwifruit_cv. 'Tsechelidis'_time period;Castro, 2021, [10.3390/plants10071273];[10.3390/plants10071273];Actinidia chinensis var. deliciosa;Kiwifruit;Actinidiaceae;cv. 'Tsechelidis';F;Europe;Portugal;Guilhabreu;"41.99838; -8.56402";YES;2019;Plant;H;time period;90;1.643167673;30;93.33;1.366577221;30;;;;;;;;;;;;;123.329;24.46;27;122.5;23.673;29;;;;;;;;;;;;;;;;;;;;;;0;-0.014793689;N
681;681_Cas_2018_Kiwifruit_var. Hayward_time period;Castro, 2021, [10.3390/plants10071273];[10.3390/plants10071273];Actinidia chinensis var. deliciosa;Kiwifruit;Actinidiaceae;var. Hayward;F;Europe;Portugal;Felgueiras;"41.99838; -8.56402";YES;2018;Plant;H;time period;80;2.366431913;35;85.71;2.070455421;35;;;;;;;;;;;;;96.549;17.269;28;91.709;14.443;31;;;;;;;88.57;;;;;;;;;68.01;24.511;30;;;;0;-0.008…
682;682_Cas_2019_Kiwifruit_var. Hayward_time period;Castro, 2021, [10.3390/plants10071273];[10.3390/plants10071273];Actinidia chinensis var. deliciosa;Kiwifruit;Actinidiaceae;var. Hayward;F;Europe;Portugal;Felgueiras;"41.99838; -8.56402";YES;2019;Plant;H;time period;93.33;1.366577221;30;93.33;1.366577221;30;;;;;;;;;;;;;89.441;14.987;28;93.023;17.684;29;;;;;;;;;;;;;;;;;;;;;;0;-0.019633792;N
683;683_Cas_2019_Kiwifruit_var. Hayward_time period;Castro, 2021, [10.3390/plants10071273];[10.3390/plants10071273];Actinidia chinensis var. deliciosa;Kiwifruit;Actinidiaceae;var. Hayward;F;Europe;Portugal;Sever do Vouga;"41.99838; -8.56402";YES;2019;Plant;H;time period;36.36;2.256255943;22;23.81;1.997744874;22;;;;;;;;;;;;;86.681;13.354;8;78.453;13.833;7;;;;;;;;;;;;;;;;;;;;;;0.220041139;0.2615493…
684;684_Cas_2018_Kiwifruit_var. BoErica_time period;Castro, 2021, [10.3390/plants10071273];[10.3390/plants10071273];Actinidia chinensis var. deliciosa;Kiwifruit;Actinidiaceae;var. BoErica;F;Europe;Portugal;Amares;"41.99838; -8.56402";YES;2018;Plant;H;time period;83.87;2.047865135;31;74.19;2.436394075;31;;;;;;;;;;;;;137.973;23.081;25;128.915;24.433;27;;;;;;;48.39;;;;;;;;;86.83;18.609;15;;;;0.09053…
685;685_Cas_2019_Kiwifruit_var. BoErica_time period;Castro, 2021, [10.3390/plants10071273];[10.3390/plants10071273];Actinidia chinensis var. deliciosa;Kiwifruit;Actinidiaceae;var. BoErica;F;Europe;Portugal;Amares;"41.99838; -8.56402";YES;2019;Plant;H;time period;93.33;1.366577221;30;93.33;1.366577221;30;;;;;;;;;;;;;93.074;13.231;27;82.855;15.967;29;;;;;;;;;;;;;;;;;;;;;;0.054897179;0.058151392;N
686;686_Cas_2018_Kiwifruit_var. Hayward_time period;Castro, 2021, [10.3390/plants10071273];[10.3390/plants10071273];Actinidia chinensis var. deliciosa;Kiwifruit;Actinidiaceae;var. Hayward;F;Europe;Portugal;Santa Maria da Feira;"41.99838; -8.56402";YES;2018;Plant;H;time period;90.32;1.646305731;31;45.16;2.770808662;31;;;;;;;;;;;;;111.736;19.872;28;62.561;21.06;27;;;;;;;66.67;;;;;;;;;48.93;10.63;8;…
687;687_Cas_2019_Kiwifruit_var. BoErica_time period;Castro, 2021, [10.3390/plants10071273];[10.3390/plants10071273];Actinidia chinensis var. deliciosa;Kiwifruit;Actinidiaceae;var. BoErica;F;Europe;Portugal;Santa Maria da Feira;"41.99838; -8.56402";YES;2019;Plant;H;time period;96.67;0.982717304;30;53.33;2.732532397;30;;;;;;;;;;;;;108.335;13.48;29;80.272;22.378;16;;;;;;;;;;;;;;;;;;;;;;0.129519546;0…
688;688_Cas_2019_Kiwifruit_var. Hayward_time period;Castro, 2021, [10.3390/plants10071273];[10.3390/plants10071273];Actinidia chinensis var. deliciosa;Kiwifruit;Actinidiaceae;var. Hayward;F;Europe;Portugal;Santa Maria da Feira;"41.99838; -8.56402";YES;2019;Plant;H;time period;90;1.643167673;30;36.67;2.639494895;30;;;;;;;;;;;;;115.709;20.413;27;93.854;38.261;11;;;;;;;;;;;;;;;;;;;;;;0.390717277;0.5…
689;689_Cas_2018_Kiwifruit_var. Hayward_time period;Castro, 2021, [10.3390/plants10071273];[10.3390/plants10071273];Actinidia chinensis var. deliciosa;Kiwifruit;Actinidiaceae;var. Hayward;F;Europe;Portugal;Amoreira;"41.99838; -8.56402";YES;2018;Plant;H;time period;83.33;2.041404737;30;73.33;2.422216609;30;;;;;;;;;;;;;89.589;21.631;25;87.661;22.953;28;;;;;;;;;;;;;;;;;;;;;;0.07076265;0.074797134;N
690;690_Cas_2018_Kiwifruit_var. Hayward_time period;Castro, 2021, [10.3390/plants10071273];[10.3390/plants10071273];Actinidia chinensis var. deliciosa;Kiwifruit;Actinidiaceae;var. Hayward;F;Europe;Portugal;Malhapão;"41.99838; -8.56402";YES;2018;Plant;H;time period;93.33;1.366577221;30;90;1.643167673;30;;;;;;;;;;;;;101.079;13.117;28;93.652;18.749;30;;;;;;;39.13;;;;;;;;;55.11;13.47;9;;;;0.054578513…
691;691_Cas_2019_Kiwifruit_var. Hayward_time period;Castro, 2021, [10.3390/plants10071273];[10.3390/plants10071273];Actinidia chinensis var. deliciosa;Kiwifruit;Actinidiaceae;var. Hayward;F;Europe;Portugal;Malhapão;"41.99838; -8.56402";YES;2019;Plant;H;time period;80;2.19089023;30;86.49;2.107183813;38;;;;;;;;;;;;;116.277;16.888;24;102.504;22.292;32;;;;;;;;;;;;;;;;;;;;;;0.118449908;0.024035644;N
692;692_Cas_2018_Kiwifruit_var. Hayward_time period;Castro, 2021, [10.3390/plants10071273];[10.3390/plants10071273];Actinidia chinensis var. deliciosa;Kiwifruit;Actinidiaceae;var. Hayward;F;Europe;Portugal;Vilar de Andorinho;"41.99838; -8.56402";YES;2018;Plant;H;time period;70;2.50998008;30;60;2.683281573;30;;;;;;;;;;;;;93.21;11.174;21;94.688;14.563;26;;;;;;;;;;;;;;;;;;;;;;0.142857143;0.069209208…
693;693_Cas_2019_Kiwifruit_var. Hayward_time period;Castro, 2021, [10.3390/plants10071273];[10.3390/plants10071273];Actinidia chinensis var. deliciosa;Kiwifruit;Actinidiaceae;var. Hayward;F;Europe;Portugal;Vilar de Andorinho;"41.99838; -8.56402";YES;2019;Plant;H;time period;87.5;1.870828693;32;90.63;1.648468962;32;;;;;;;;;;;;;120.776;19.153;28;121.111;19.153;30;;;;;;;;;;;;;;;;;;;;;;0;-0.01895819;N
694;694_Cas_2019_Kiwifruit_var. Hayward_time period;Castro, 2021, [10.3390/plants10071273];[10.3390/plants10071273];Actinidia chinensis var. deliciosa;Kiwifruit;Actinidiaceae;var. Hayward;F;Europe;Portugal;Cantanhede;"41.99838; -8.56402";YES;2019;Plant;H;time period;90;1.643167673;30;96.67;0.982717304;30;;;;;;;;;;;;;122.869;22.773;27;111.549;20.115;30;;;;;;;;;;;;;;;;;;;;;;0.092130643;0.012580672;N
695;695_Cas_2019_Kiwifruit_var. Hayward_time period;Castro, 2021, [10.3390/plants10071273];[10.3390/plants10071273];Actinidia chinensis var. deliciosa;Kiwifruit;Actinidiaceae;var. Hayward;F;Europe;Portugal;Águas Santas;"41.99838; -8.56402";YES;2019;Plant;H;time period;100;0;30;80;2.19089023;30;;;;;;;;;;;;;103.728;14.874;28;103.687;18.398;29;;;;;;;;;;;;;;;;;;;;;;0.100197632;0.111769447;N
696;696_Cas_2019_Kiwifruit_var. Hayward_time period;Castro, 2021, [10.3390/plants10071273];[10.3390/plants10071273];Actinidia chinensis var. deliciosa;Kiwifruit;Actinidiaceae;var. Hayward;F;Europe;Portugal;Soure;"41.99838; -8.56402";YES;2019;Plant;H;time period;93.33;1.366577221;30;90;1.643167673;30;;;;;;;;;;;;;172.014;28.637;28;161.302;29.061;28;;;;;;;;;;;;;;;;;;;;;;0.048976923;0.050314707;N
697;697_Cas_2019_Kiwifruit_var. Hayward_time period;Castro, 2021, [10.3390/plants10071273];[10.3390/plants10071273];Actinidia chinensis var. deliciosa;Kiwifruit;Actinidiaceae;var. Hayward;F;Europe;Portugal;Marco de Canaveses;"41.99838; -8.56402";YES;2019;Plant;H;time period;83.33;2.041404737;30;73.33;2.422216609;30;;;;;;;;;;;;;73.414;20.226;25;52.225;18.871;26;;;;;;;;;;;;;;;;;;;;;;0.204314112;0.2…
698;698_Cas_2019_Kiwifruit_var. Hayward_time period;Castro, 2021, [10.3390/plants10071273];[10.3390/plants10071273];Actinidia chinensis var. deliciosa;Kiwifruit;Actinidiaceae;var. Hayward;F;Europe;Portugal;Rande;"41.99838; -8.56402";YES;2019;Plant;H;time period;93.33;1.366577221;30;93.33;1.366577221;30;;;;;;;;;;;;;103.298;16.14;28;101.088;15.54;29;;;;;;;;;;;;;;;;;;;;;;0.010697206;0.010813295;N
699;699_Ish_2007_Passion fruit_cv. 'Passion Dream'_NA;Ish-Am, 2009, [10.1560/IJPS.57.3.243];[10.1560/IJPS.57.3.243];Passiflora edulis;Passion fruit;Passifloraceae;cv. 'Passion Dream';F;Asia;Israel;Yonathan;"32.864439; 35.648599";YES;2007;flower;BH;NA;34.13333333;16.6656333;3;14.3;16.12048386;3;;;;;;;;;;;;;;;;;;;;;;;;;;;;;;;;;;;;;;;;0.581054688;0.870014887;N
700;700_Rad_2008_Sweet cherry_cv. 'Kari'_cultivar_time period;Radicevic, 2016, [10.1007/s10681-016-1645-y];[10.1007/s10681-016-1645-y];Prunus avium ;Sweet cherry;Rosaceae;cv. 'Kari';F;Europe;Serbia;Cacak;"43.883333; 20.35";NO;2008;flower;BEH;cultivar_time period;51.67;28.62167011;500;45.92;21.91346618;500;;;;;;;;;;;;;;;;;;;;;;;;;;;;;;;;;;;;;;;;0.111283143;0.11797659;N
701;701_Rad_2008_Sweet cherry_cv. 'Kordia'_cultivar_time period;Radicevic, 2016, [10.1007/s10681-016-1645-y];[10.1007/s10681-016-1645-y];Prunus avium ;Sweet cherry;Rosaceae;cv. 'Kordia';F;Europe;Serbia;Cacak;"43.883333; 20.35";NO;2008;flower;BEH;cultivar_time period;34.74;32.19937888;500;31.42;62.60990337;500;;;;;;;;;;;;;;;;;;;;;;;;;;;;;;;;;;;;;;;;0.09556707;0.100447128;N
702;702_Rad_2008_Sweet cherry_cv. 'Regi'_cultivar_time period;Radicevic, 2016, [10.1007/s10681-016-1645-y];[10.1007/s10681-016-1645-y];Prunus avium ;Sweet cherry;Rosaceae;cv. 'Regi';F;Europe;Serbia;Cacak;"43.883333; 20.35";NO;2008;flower;BEH;cultivar_time period;53.04;100.3994522;500;51.89;8.273451517;500;;;;;;;;;;;;;;;;;;;;;;;;;;;;;;;;;;;;;;;;0.02168175;0.021920252;N
703;703_Rad_2008_Sweet cherry_cv. Summit'_cultivar_time period;Radicevic, 2016, [10.1007/s10681-016-1645-y];[10.1007/s10681-016-1645-y];Prunus avium ;Sweet cherry;Rosaceae;cv. Summit';F;Europe;Serbia;Cacak;"43.883333; 20.35";NO;2008;flower;BEH;cultivar_time period;31.33;15.20526225;500;34.44;8.049844719;500;;;;;;;;;;;;;;;;;;;;;;;;;;;;;;;;;;;;;;;;0;-0.094642575;N
704;704_Rad_2009_Sweet cherry_cv. 'Kari'_cultivar_time period;Radicevic, 2016, [10.1007/s10681-016-1645-y];[10.1007/s10681-016-1645-y];Prunus avium ;Sweet cherry;Rosaceae;cv. 'Kari';F;Europe;Serbia;Cacak;"43.883333; 20.35";NO;2009;flower;BEH;cultivar_time period;41.81;3.130495168;500;24;12.29837388;500;;;;;;;;;;;;;;;;;;;;;;;;;;;;;;;;;;;;;;;;0.425974647;0.555081715;N
705;705_Rad_2009_Sweet cherry_cv. 'Kordia'_cultivar_time period;Radicevic, 2016, [10.1007/s10681-016-1645-y];[10.1007/s10681-016-1645-y];Prunus avium ;Sweet cherry;Rosaceae;cv. 'Kordia';F;Europe;Serbia;Cacak;"43.883333; 20.35";NO;2009;flower;BEH;cultivar_time period;5.6;25.26756815;500;1.97;81.84008798;500;;;;;;;;;;;;;;;;;;;;;;;;;;;;;;;;;;;;;;;;0.648214286;1.044733055;N
706;706_Rad_2009_Sweet cherry_cv. 'Regi'_cultivar_time period;Radicevic, 2016, [10.1007/s10681-016-1645-y];[10.1007/s10681-016-1645-y];Prunus avium ;Sweet cherry;Rosaceae;cv. 'Regi';F;Europe;Serbia;Cacak;"43.883333; 20.35";NO;2009;flower;BEH;cultivar_time period;46.36;44.05053916;500;38.1;44.05053916;500;;;;;;;;;;;;;;;;;;;;;;;;;;;;;;;;;;;;;;;;0.178170837;0.196222736;N
707;707_Rad_2009_Sweet cherry_cv. Summit'_cultivar_time period;Radicevic, 2016, [10.1007/s10681-016-1645-y];[10.1007/s10681-016-1645-y];Prunus avium ;Sweet cherry;Rosaceae;cv. Summit';F;Europe;Serbia;Cacak;"43.883333; 20.35";NO;2009;flower;BEH;cultivar_time period;24.19;8.273451517;500;38.12;2.236067977;500;;;;;;;;;;;;;;;;;;;;;;;;;;;;;;;;;;;;;;;;0;-0.454799754;N
708;708_Rad_2010_Sweet cherry_cv. 'Kari'_cultivar_time period;Radicevic, 2016, [10.1007/s10681-016-1645-y];[10.1007/s10681-016-1645-y];Prunus avium ;Sweet cherry;Rosaceae;cv. 'Kari';F;Europe;Serbia;Cacak;"43.883333; 20.35";NO;2010;flower;BEH;cultivar_time period;57;6.484597135;500;47.27;2.683281573;500;;;;;;;;;;;;;;;;;;;;;;;;;;;;;;;;;;;;;;;;0.170701754;0.187175423;N
709;709_Rad_2010_Sweet cherry_cv. 'Kordia'_cultivar_time period;Radicevic, 2016, [10.1007/s10681-016-1645-y];[10.1007/s10681-016-1645-y];Prunus avium ;Sweet cherry;Rosaceae;cv. 'Kordia';F;Europe;Serbia;Cacak;"43.883333; 20.35";NO;2010;flower;BEH;cultivar_time period;9.43;6.93181073;500;19.26;6.93181073;500;;;;;;;;;;;;;;;;;;;;;;;;;;;;;;;;;;;;;;;;0;-0.71413431;N
710;710_Rad_2010_Sweet cherry_cv. 'Regi'_cultivar_time period;Radicevic, 2016, [10.1007/s10681-016-1645-y];[10.1007/s10681-016-1645-y];Prunus avium ;Sweet cherry;Rosaceae;cv. 'Regi';F;Europe;Serbia;Cacak;"43.883333; 20.35";NO;2010;flower;BEH;cultivar_time period;44.18;74.01385006;500;29.9;74.01385006;500;;;;;;;;;;;;;;;;;;;;;;;;;;;;;;;;;;;;;;;;0.323223178;0.390413718;N
711;711_Rad_2010_Sweet cherry_cv. Summit'_cultivar_time period;Radicevic, 2016, [10.1007/s10681-016-1645-y];[10.1007/s10681-016-1645-y];Prunus avium ;Sweet cherry;Rosaceae;cv. Summit';F;Europe;Serbia;Cacak;"43.883333; 20.35";NO;2010;flower;BEH;cultivar_time period;34.22;7.379024326;500;22.76;71.55417528;500;;;;;;;;;;;;;;;;;;;;;;;;;;;;;;;;;;;;;;;;0.334891876;0.407805659;N
712;712_Cha_2002_Apple_cv 'Delicious'_cultivar;Chauhan, 2005, [Anjana, C. (2005). Studies on pollination in relation to productivity of delicious apple in Himachal Pradesh];[Anjana, C. (2005). Studies on pollination in relation to productivity of delicious apple in Himachal Pradesh];Malus domestica;Apple;Rosaceae;cv 'Delicious';F;Asia;India;NA;"30.864266; 77.169611";YES;2002;inflor.;H;cultivar;36…
713;713_Cha_2003_Apple_cv 'Delicious'_cultivar;Chauhan, 2005, [Anjana, C. (2005). Studies on pollination in relation to productivity of delicious apple in Himachal Pradesh];[Anjana, C. (2005). Studies on pollination in relation to productivity of delicious apple in Himachal Pradesh];Malus domestica;Apple;Rosaceae;cv 'Delicious';F;Asia;India;NA;"30.864266; 77.169611";YES;2003;inflor.;H;cultivar;64…
714;714_Soc_NA_Almond_cv. 'Guara'_NA;Socias, 1992, [10.1080/00221589.1992.11516254];[10.1080/00221589.1992.11516254];Prunus dulcis;Almond;Rosaceae;cv. 'Guara';S;Europe;Spain;Zaragoza;"32.0018; 34.8297";NO;NA;flower;EH;NA;76.3;7.414352568;304;55;20.82354437;1752;;;;;;;;;;;;;;;;;;;;;;;;;11.1;;368;;;;;;;;;;;;;0.279161206;0.327339753;N
715;715_Fre_2005_Loquat_cv. 'Akko13'_time period;Freihat, 2008, [10.1016/j.scienta.2008.03.012];[10.1016/j.scienta.2008.03.012];Eriobotrya japonica;Loquat;Rosaceae;cv. 'Akko13';F;Asia;Jordan;Ajloun;"32.36666667; 35.75";YES;2005;inflor.;H;time period;68;;80;45;;80;;;;;;;3.3;;80;3.6;;80;17.6;;80;20.3;;80;3.8;;80;4.3;;80;8;;80;;;;2.3;;80;7.5;;80;2.6;;80;0.338235294;0.014874475;N
716;716_Fre_2006_Loquat_cv. 'Akko13'_time period;Freihat, 2008, [10.1016/j.scienta.2008.03.012];[10.1016/j.scienta.2008.03.012];Eriobotrya japonica;Loquat;Rosaceae;cv. 'Akko13';F;Asia;Jordan;Ajloun;"32.36666667; 35.75";YES;2006;inflor.;H;time period;67;;80;45;;80;;;;;;;3.5;;80;3.2;;80;18.9;;80;20.4;;80;4.1;;80;4.1;;80;7.4;;10;;;;2.6;;8;7.1;;8;2.5;;8;0.328358209;0.102817327;N
717;717_Gon_NA_Kiwifruit_var. Hayward_NA;Gonzalez, 1998, [10.1111/j.1744-7348.1998.tb05210.x];[10.1111/j.1744-7348.1998.tb05210.x];Actinidia chinensis var. deliciosa;Kiwifruit;Actinidiaceae;var. Hayward;F;Europe;Spain;Villaviciosa, Asturias;"43.474533; -5.443296";YES;NA;flower;H;NA;97;;25;87;;25;;;;;;;;;;;;;114;;25;87;;25;;;;;;;;;;;;;;;;;;;;;;0.169967444;0.189546595;N
718;718_Kar_2012_Pomegranate_cv. 'Gorch-e-dadashi'_cultivar;Karimi, 2015, [10.1080/15538362.2015.1009974];[10.1080/15538362.2015.1009974];Punica granatum ;Pomegranate;Lythraceae;cv. 'Gorch-e-dadashi';F;Asia;India;Rafsanjan;"30.397952; 55.924317";YES;2012;flower;H;cultivar;;;;;;;;;;;;;;;;;;;296.79;;20;248.16;;20;51.6;;20;35.58;;20;;;;;;;;;;159.48;;20;35.44;;20;0.16385323;0.275344554;N
719;719_Kar_2012_Pomegranate_cv. 'Zagh-e-yazdi'_cultivar;Karimi, 2015, [10.1080/15538362.2015.1009974];[10.1080/15538362.2015.1009974];Punica granatum ;Pomegranate;Lythraceae;cv. 'Zagh-e-yazdi';F;Asia;India;Rafsanjan;"30.397952; 55.924317";YES;2012;flower;H;cultivar;;;;;;;;;;;;;;;;;;;265.29;;20;214.83;;20;39.6;;20;20.43;;20;;;;;;;;;;133.42;;20;24.61;;20;0.190206943;0.436400629;N
720;720_Kar_2012_Pomegranate_cv. 'Poost ghermez-e-aliaghaei'_cultivar;Karimi, 2015, [10.1080/15538362.2015.1009974];[10.1080/15538362.2015.1009974];Punica granatum ;Pomegranate;Lythraceae;cv. 'Poost ghermez-e-aliaghaei';F;Asia;India;Rafsanjan;"30.397952; 55.924317";YES;2012;flower;H;cultivar;;;;;;;;;;;;;;;;;;;226.17;;20;168.55;;20;38.48;;20;23.95;;20;;;;;;;;;;130.36;;20;26.39;;20;0.254764115;0.38…
721;721_Qui_2011_Pear_cv. 'Conference'_cultivar;Quinet, 2017, [10.1016/j.eja.2017.09.015];[10.1016/j.eja.2017.09.015];Pyrus communis ;Pear;Rosaceae;cv. 'Conference';F;Europe;Belgium;Hesbaye region;"50.64194444; 5.00416667";NO;2011;inflor.;BH;cultivar;30.7;;40;21;;40;;;;;;;;;;;;;;;;;;;;;;;;;;;;;;;;;;;;;;;;0.315960912;0.379740217;N
722;722_Qui_2011_Pear_cv. 'Doyenné du Comice'_cultivar;Quinet, 2017, [10.1016/j.eja.2017.09.015];[10.1016/j.eja.2017.09.015];Pyrus communis ;Pear;Rosaceae;cv. 'Doyenné du Comice';F;Europe;Belgium;Hesbaye region;"50.64194444; 5.00416667";NO;2011;inflor.;BH;cultivar;16.8;;40;7.2;;40;;;;;;;;;;;;;;;;;;;;;;;;;;;;;;;;;;;;;;;;0.571428571;0.84729786;N
723;723_Riz_2006_Castor bean_NA_NA;Rizzardo, 2012, [10.1590/S0001-37652012005000057 ];[10.1590/S0001-37652012005000057 ];Ricinus communis ;Castor bean;Euphorbiaceae;NA;F;South America;Brazil;Canto do Buriti, Piauí;"-8.14222222; -43.45361111";YES;2006;flower;BEH;NA;80;3.622154055;82;80;3.098386677;60;;;;;;;;;;;;;;;;;;;;;;;;;15;;124;;;;;;;;;;;;;0;0;N
724;724_Tra_2013_Red-peel pitaya_cv. 'Orejona'_cultivar;Tran, 2015, [10.5281/zenodo.1091526];[10.5281/zenodo.1091526];Selenicereus spp.;Red-peel pitaya;Cactaceae;cv. 'Orejona';F;Asia;Taiwan;Pingtung;"22.643867; 120.612033";YES;2013;flower;BEH;cultivar;88;2.297825059;50;61;3.448912872;50;;;;;;;;;;;;;282;;9;149;;9;;;;;;;0;;50;;;;;;;;;;;;;0.389224694;0.502211858;N
725;725_Tra_2013_Red-peel pitaya_cv. 'Chaozhou 5'_cultivar;Tran, 2015, [10.5281/zenodo.1091526];[10.5281/zenodo.1091526];Selenicereus spp.;Red-peel pitaya;Cactaceae;cv. 'Chaozhou 5';F;Asia;Taiwan;Pingtung;"22.643867; 120.612033";YES;2013;flower;BEH;cultivar;96;1.385640646;50;71;3.208582241;50;;;;;;;;;;;;;374;;9;296;;9;;;;;;;0;;50;;;;;;;;;;;;;0.234486408;0.267782329;N
726;726_Tra_2013_Red-peel pitaya_cv. 'F11'_cultivar;Tran, 2015, [10.5281/zenodo.1091526];[10.5281/zenodo.1091526];Selenicereus spp.;Red-peel pitaya;Cactaceae;cv. 'F11';F;Asia;Taiwan;Pingtung;"22.643867; 120.612033";YES;2013;flower;BEH;cultivar;90;2.121320344;50;92;1.918332609;50;;;;;;;;;;;;;416;;9;145;;9;;;;;;;0;;50;;;;;;;;;;;;;0.651442308;0.515986306;N
727;727_Tra_2013_White-fleshed pitaya_cv. 'VN White'_cultivar;Tran, 2015, [10.5281/zenodo.1091526];[10.5281/zenodo.1091526];Selenicereus undatus;White-fleshed pitaya;Cactaceae;cv. 'VN White';F;Asia;Taiwan;Pingtung;"22.643867; 120.612033";YES;2013;flower;BEH;cultivar;86;2.453568829;50;91;2.023610634;50;;;;;;;;;;;;;326;;9;403;;9;;;;;;;80;;50;;;;;;;275;;50;;;;0;-0.134275695;N
728;728_Vol_1992_Apple_cv. 'Braeburn'_NA;Volz, 1996, [10.1016/S0304-4238(96)00934-X];[10.1016/S0304-4238(96)00934-X];Malus domestica;Apple;Rosaceae;cv. 'Braeburn';F;Oceania;New Zealand;Hawkes Bay;"-39.654673; 176.876995";YES;1992;inflor.;H;NA;63;;;55;;;;;;;;;;;;;;;;;;;;;;;;;;;;;;;;;;;;;;;;;;0.126984127;0.135801541;N
729;729_Wal_1989_Macadamia1_cv. '246'_cultivar_time period;Wallace 1996, [10.1006/anbo.1996.0187];[10.1006/anbo.1996.0187];Macadamia spp.;Macadamia1;?Proteaceae;cv. '246';S;Oceania;Australia;Beerwah;"-26.833938; 152.945983";YES;1989;inflor.;H;cultivar_time period;0.427;;47;0.219;;60;;;;;;;;;;;;;;;;;;;;;;;;;0.187;;37;;;;;;;;;;;;;0.487119438;0.667712283;N
730;730_Wal_1989_Macadamia1_cv. '246'_cultivar_time period;Wallace 1996, [10.1006/anbo.1996.0187];[10.1006/anbo.1996.0187];Macadamia spp.;Macadamia1;?Proteaceae;cv. '246';S;Oceania;Australia;Beerwah;"-26.833938; 152.945983";YES;1989;inflor.;H;cultivar_time period;0.283;;247;0.181;;282;;;;;;;;;;;;;;;;;;;;;;;;;0.061;;118;;;;;;;;;;;;;0.360424028;0.446949866;N
731;731_Wal_1989_Macadamia1_cv. 'A4'_cultivar_time period;Wallace 1996, [10.1006/anbo.1996.0187];[10.1006/anbo.1996.0187];Macadamia spp.;Macadamia1;?Proteaceae;cv. 'A4';S;Oceania;Australia;Beerwah;"-26.833938; 152.945983";YES;1989;inflor.;H;cultivar_time period;0.18;;172;0.254;;154;;;;;;;;;;;;;;;;;;;;;;;;;0.102;;122;;;;;;;;;;;;;0;-0.344377416;N
732;732_Wal_1990_Macadamia1_cv. '246'_cultivar_time period;Wallace 1996, [10.1006/anbo.1996.0187];[10.1006/anbo.1996.0187];Macadamia spp.;Macadamia1;?Proteaceae;cv. '246';S;Oceania;Australia;Beerwah;"-26.833938; 152.945983";YES;1990;inflor.;H;cultivar_time period;0.107;;276;0.126;;273;;;;;;;;;;;;;;;;;;;;;;;;;0.064;;251;;;;;;;;;;;;;0;-0.163453072;N
733;733_Wal_1990_Macadamia1_cv. 'A4'_cultivar_time period;Wallace 1996, [10.1006/anbo.1996.0187];[10.1006/anbo.1996.0187];Macadamia spp.;Macadamia1;?Proteaceae;cv. 'A4';S;Oceania;Australia;Beerwah;"-26.833938; 152.945983";YES;1990;inflor.;H;cultivar_time period;0.487;;258;0.419;;261;;;;;;;;;;;;;;;;;;;;;;;;;0.063;;237;;;;;;;;;;;;;0.13963039;0.150393203;N
734;734_Wal_1991_Macadamia1_cv. '246'_cultivar_time period;Wallace 1996, [10.1006/anbo.1996.0187];[10.1006/anbo.1996.0187];Macadamia spp.;Macadamia1;?Proteaceae;cv. '246';S;Oceania;Australia;Beerwah;"-26.833938; 152.945983";YES;1991;inflor.;H;cultivar_time period;0.417;;100;0.333;;100;;;;;;;;;;;;;9.67;;33;8.41;;22;3.35;;33;2.79;;22;0.032;;100;;;;;;;;;;;;;0.165869373;0.182489772;N
735;735_Wal_1991_Macadamia1_cv. 'A4'_cultivar_time period;Wallace 1996, [10.1006/anbo.1996.0187];[10.1006/anbo.1996.0187];Macadamia spp.;Macadamia1;?Proteaceae;cv. 'A4';S;Oceania;Australia;Beerwah;"-26.833938; 152.945983";YES;1991;inflor.;H;cultivar_time period;0.289;;100;0.311;;100;;;;;;;;;;;;;8.74;;25;7.83;;23;3.99;;25;3.37;;23;0;;100;;;;;;;;;;;;;0.104118993;0.068486647;N
736;736_Yam_2004_Passion fruit_NA_site;Yamamoto, 2012, [10.1007/s13592-012-0120-6];[10.1007/s13592-012-0120-6];Passiflora edulis;Passion fruit;Passifloraceae;NA;F;South America;Brazil;Triângulo Mineiro, Água Limpa;"-19.08611111; -48.35416667";YES;2004;flower;H;site;71.6;6.581205969;213;22.5;8.236010867;389;;;;;;;;;;;;;;;;;;;;;;;;;;;;;;;;;;;;;;;;0.68575419;1.157579765;N
737;737_Yam_2004_Passion fruit_NA_site;Yamamoto, 2012, [10.1007/s13592-012-0120-6];[10.1007/s13592-012-0120-6];Passiflora edulis;Passion fruit;Passifloraceae;NA;F;South America;Brazil;Triângulo Mineiro, Pissarão;"-19.08611111; -48.35416667";YES;2004;flower;H;site;58.2;2.79013118;32;33.8;2.798474584;35;;;;;;;;;;;;;;;;;;;;;;;;;;;;;;;;;;;;;;;;0.419243986;0.543424552;N
738;738_Yam_2004_Passion fruit_NA_site;Yamamoto, 2012, [10.1007/s13592-012-0120-6];[10.1007/s13592-012-0120-6];Passiflora edulis;Passion fruit;Passifloraceae;NA;F;South America;Brazil;Triângulo Mineiro, Três Irmãos;"-19.08611111; -48.35416667";YES;2004;flower;H;site;85;2.623928353;54;21.3;2.923898254;51;;;;;;;;;;;;;;;;;;;;;;;;;;;;;;;;;;;;;;;;0.749411765;1.383944184;N
739;739_Yam_2004_Passion fruit_NA_site;Yamamoto, 2012, [10.1007/s13592-012-0120-6];[10.1007/s13592-012-0120-6];Passiflora edulis;Passion fruit;Passifloraceae;NA;F;South America;Brazil;Triângulo Mineiro, Campo Alegre;"-19.08611111; -48.35416667";YES;2004;flower;H;site;64.4;5.223257221;119;15.6;3.646651066;101;;;;;;;;;;;;;;;;;;;;;;;;;;;;;;;;;;;;;;;;0.757763975;1.417842719;N
740;740_Siq_2006_Acerola cherry_cv. 'Sertaneja'_cultivar;Siqueira, 2011, [De Siqueira, K. M. M., Martins, C. F., Kiill, L. H. P., & Silva, L. T. (2011). Estudo comparativo da polinização em variedades de aceroleiras (Malpighia emarginata DC, Malpighiaceae). Revista Caatinga, 24(2), 18-25.];[De Siqueira, K. M. M., Martins, C. F., Kiill, L. H. P., & Silva, L. T. (2011). Estudo comparativo da polini…
741;741_Siq_2006_Acerola cherry_cv. 'Flor Branca'_cultivar;Siqueira, 2011, [De Siqueira, K. M. M., Martins, C. F., Kiill, L. H. P., & Silva, L. T. (2011). Estudo comparativo da polinização em variedades de aceroleiras (Malpighia emarginata DC, Malpighiaceae). Revista Caatinga, 24(2), 18-25.];[De Siqueira, K. M. M., Martins, C. F., Kiill, L. H. P., & Silva, L. T. (2011). Estudo comparativo da poli…
742;742_Siq_2006_Acerola cherry_cv. 'Okiwa'_cultivar;Siqueira, 2011, [De Siqueira, K. M. M., Martins, C. F., Kiill, L. H. P., & Silva, L. T. (2011). Estudo comparativo da polinização em variedades de aceroleiras (Malpighia emarginata DC, Malpighiaceae). Revista Caatinga, 24(2), 18-25.];[De Siqueira, K. M. M., Martins, C. F., Kiill, L. H. P., & Silva, L. T. (2011). Estudo comparativo da polinizaçã…
743;743_Sez_2012_Pear_cv. 'Rocha'_time period;Sezerino, 2015, [10.1590/0100-2945-209/14];[10.1590/0100-2945-209/14];Pyrus communis ;Pear;Rosaceae;cv. 'Rocha';F;South America;Brazil;Bom Retiro;"-27.81222222; -49.45166667";YES;2012;flower;BEH;time period;70.3;5.005488987;120;0.83;0.993847674;120;;;;;;;;;;;;;;;;;;;;;;;;;0.83;;120;;;;;;;;;;;;;0.988193457;4.439101377;N
744;744_Sez_2013_Pear_cv. 'Rocha'_time period;Sezerino, 2015, [10.1590/0100-2945-209/14];[10.1590/0100-2945-209/14];Pyrus communis ;Pear;Rosaceae;cv. 'Rocha';F;South America;Brazil;Bom Retiro;"-27.81222222; -49.45166667";YES;2013;flower;BEH;time period;40.83;5.38432291;120;9.17;3.161476427;120;;;;;;;;;;;;;;;;;;;;;;;;;3.33;;120;;;;;;;;;;;;;0.775410238;1.493479819;N
745;745_Cas_2011_Apple_cv. 'Caricia'_cultivar;Castro, 2016, [10.1016/j.scienta.2015.12.018];[10.1016/j.scienta.2015.12.018];Malus domestica;Apple;Rosaceae;cv. 'Caricia';F;South America;Argentina;NA;"-31.400617; -60.900447";YES;2011;flower;BEH;cultivar;87.7;2.786882129;72;52.7;4.236450401;72;;;;;;;6.4;;72;6.4;;72;;;;;;;;;;;;;;;;;;;;;;;;;;;;0.399087799;0.254653222;N
746;746_Cas_2011_Apple_cv. 'Eva'_cultivar;Castro, 2016, [10.1016/j.scienta.2015.12.018];[10.1016/j.scienta.2015.12.018];Malus domestica;Apple;Rosaceae;cv. 'Eva';F;South America;Argentina;NA;"-31.400617; -60.900447";YES;2011;flower;BEH;cultivar;85;3.029851482;72;89.1;2.644346422;72;;;;;;;4.5;;72;2.8;;72;;;;;;;;;;;;;;;;;;;;;;;;;;;;0;0.213674951;N
747;747_Cas_2011_Apple_cv. 'Princesa'_cultivar;Castro, 2016, [10.1016/j.scienta.2015.12.018];[10.1016/j.scienta.2015.12.018];Malus domestica;Apple;Rosaceae;cv. 'Princesa';F;South America;Argentina;NA;"-31.400617; -60.900447";YES;2011;flower;BEH;cultivar;70.3;3.877235097;72;35.1;4.049879998;72;;;;;;;5.5;;72;6.7;;72;;;;;;;;;;;;;;;;;;;;;;;;;;;;0.500711238;0.248605617;N
748;748_McL_1990_Apricot_cv. 'Sundrop'_time period;McLaren, 1996, [10.1080/01140671.1996.9513934];[10.1080/01140671.1996.9513934];Prunus armeniaca ;Apricot;Rosaceae;cv. 'Sundrop';F;Oceania;New Zealand;Earnscleugh;"-45.2185; 169.3123";YES;1990;flower;BEH;time period;70.3;;87;46;;647;;;;;;;;;;;;;;;;;;;;;;;;;9;;46;;;;;;;;;;;;;0.345661451;0.424130402;N
749;749_McL_1991_Apricot_cv. 'Sundrop'_time period;McLaren, 1996, [10.1080/01140671.1996.9513934];[10.1080/01140671.1996.9513934];Prunus armeniaca ;Apricot;Rosaceae;cv. 'Sundrop';F;Oceania;New Zealand;Earnscleugh;"-45.2185; 169.3123";YES;1991;flower;BEH;time period;41;;74;28;;222;;;;;;;;;;;;;;;;;;;;;;;;;0;;32;;;;;;;;;;;;;0.317073171;0.381367557;N
750;750_McL_1992_Apricot_cv. 'Sundrop'_time period;McLaren, 1996, [10.1080/01140671.1996.9513934];[10.1080/01140671.1996.9513934];Prunus armeniaca ;Apricot;Rosaceae;cv. 'Sundrop';F;Oceania;New Zealand;Earnscleugh;"-45.2185; 169.3123";YES;1992;flower;BEH;time period;11;;196;31;;458;;;;;;;;;;;;;;;;;;;;;;;;;0.5;;195;;;;;;;;;;;;;0;-1.036091932;N
751;751_Cos_1990_Kiwifruit_var. Hayward_time period;Costa, 1993, [10.1080/01140671.1993.9513767];[10.1080/01140671.1993.9513767];Actinidia chinensis var. deliciosa;Kiwifruit;Actinidiaceae;var. Hayward;F;Europe;Italy;NA;"46.226083; 13.100764";YES;1990;plant;H;time period;97;;28;98;;28;;;;;;;;;;;;;108;;28;66;;28;;;;;;;81;;28;;;;;;;61;;28;;;;0.388888889;0.241109992;N
752;752_Cos_1991_Kiwifruit_var. Hayward_time period;Costa, 1993, [10.1080/01140671.1993.9513767];[10.1080/01140671.1993.9513767];Actinidia chinensis var. deliciosa;Kiwifruit;Actinidiaceae;var. Hayward;F;Europe;Italy;NA;"46.226083; 13.100764";YES;1991;plant;H;time period;100;;28;100;;28;;;;;;;;;;;;;119;;28;78;;28;;;;;;;98;;28;;;;;;;66;;28;;;;0.172268908;0.211207333;N
753;753_Çag_1991_Pistachio_NA_NA;Çaglar, 1995, [10.17660/ActaHortic.1995.419.6];[10.17660/ActaHortic.1995.419.6];Pistacia vera ;Pistachio;Anacardiaceae;NA;S;Asia;Turkey;Içel;"36.420941; 33.61809";NO;1991;inflor.;H;NA;12.47;;100;6.06;;100;;;;;;;;;;;;;;;;;;;;;;;;;;;;;;;;;;;;;;;;0.514033681;0.72161596;N
754;754_Fre_1970_Broad bean_NA_NA;Free, 1976, [10.1017/S0021859600027714];[10.1017/S0021859600027714];Vicia faba ;Broad bean;Fabaceae;NA;S;Europe;United Kingdom;Hertfordshire ;"51.8098; -0.2377";NO;1970;plant;H;NA;;;;;;;;;;;;;18.28;;30;17.51;;30;;;;;;;;;;;;;;;;;;;;;;;;;;;;0.042122538;0.04303542;N
755;755_Don_2011_Feijoa_NA_site;Donazzolo, 2019, [10.5539/jas.v11n8p156];[10.5539/jas.v11n8p156];Acca sellowiana;Feijoa;Myrtaceae;NA;F;South America;Brazil;Pato Branco, Paraná;"-26.683333; -56.116667";YES;2011;flower;BEH;site;68.656;6.46126157;194;27.241;8.701348545;382;;;;;;;;;;;;;;;;;;;;;;;;;;;;;;;;;;;;;;;;0.603224773;0.924385337;N
756;756_Don_2011_Feijoa_NA_site;Donazzolo, 2019, [10.5539/jas.v11n8p156];[10.5539/jas.v11n8p156];Acca sellowiana;Feijoa;Myrtaceae;NA;F;South America;Brazil;Dois Vizinhos;"-26.683333; -56.116667";YES;2011;flower;BEH;site;77.931;2.488271139;36;5.528;2.674827968;137;;;;;;;;;;;;;;;;;;;;;;;;;;;;;;;;;;;;;;;;0.929065455;2.645997733;N
757;757_Ric_1988_Cherimoya_cv. 'Bays'_cultivar;Richardson, 1996, [10.1016/0304-4238(96)00878-3];[10.1016/0304-4238(96)00878-3];Annona cherimola;Cherimoya;Annonaceae;cv. 'Bays';F;Oceania;New Zealand;Kerikeri;"-35.181077; 173.930488";YES;1988;flower;H;cultivar;37.7;;200;0.5;;200;;;;;;;;;;;;;;;;;;;;;;;;;;;;;;;;;;;;;;;;0.986737401;4.322807275;N
758;758_Ric_1988_Cherimoya_cv. 'Reretai'_cultivar;Richardson, 1996, [10.1016/0304-4238(96)00878-3];[10.1016/0304-4238(96)00878-3];Annona cherimola;Cherimoya;Annonaceae;cv. 'Reretai';F;Oceania;New Zealand;Kerikeri;"-35.181077; 173.930488";YES;1988;flower;H;cultivar;63.5;;200;3.5;;200;;;;;;;;;;;;;;;;;;;;;;;;;;;;;;;;;;;;;;;;0.94488189;2.898276937;N
759;759_Ric_1988_Cherimoya_cv. 'Spain'_cultivar;Richardson, 1996, [10.1016/0304-4238(96)00878-3];[10.1016/0304-4238(96)00878-3];Annona cherimola;Cherimoya;Annonaceae;cv. 'Spain';F;Oceania;New Zealand;Kerikeri;"-35.181077; 173.930488";YES;1988;flower;H;cultivar;53.8;;200;3;;200;;;;;;;;;;;;;;;;;;;;;;;;;;;;;;;;;;;;;;;;0.944237918;2.886661178;N
760;760_Ric_1988_Cherimoya_cv. 'White'_cultivar;Richardson, 1996, [10.1016/0304-4238(96)00878-3];[10.1016/0304-4238(96)00878-3];Annona cherimola;Cherimoya;Annonaceae;cv. 'White';F;Oceania;New Zealand;Kerikeri;"-35.181077; 173.930488";YES;1988;flower;H;cultivar;68.6;;200;5;;200;;;;;;;;;;;;;;;;;;;;;;;;;;;;;;;;;;;;;;;;0.927113703;2.618854622;N
761;761_Mac_2011_Papaya_cv. 'JS 12'_cultivar;Macedo, 2013, [Macedo, C. M. P. D., Pereira, M. G., Cardoso, D. L., & Silva, R. F. D. (2013). Evaluation of seed physiological quality of papaya elite hybrids, their reciprocal crosses and parents. Journal of Seed Science, 35, 190-197.];[Macedo, C. M. P. D., Pereira, M. G., Cardoso, D. L., & Silva, R. F. D. (2013). Evaluation of seed physiological qual…
762;762_Mac_2011_Papaya_cv. 'Sunrise solo-71/12'_cultivar;Macedo, 2013, [Macedo, C. M. P. D., Pereira, M. G., Cardoso, D. L., & Silva, R. F. D. (2013). Evaluation of seed physiological quality of papaya elite hybrids, their reciprocal crosses and parents. Journal of Seed Science, 35, 190-197.];[Macedo, C. M. P. D., Pereira, M. G., Cardoso, D. L., & Silva, R. F. D. (2013). Evaluation of seed physi…
763;763_Mac_2011_Papaya_cv. 'Sekati'_cultivar;Macedo, 2013, [Macedo, C. M. P. D., Pereira, M. G., Cardoso, D. L., & Silva, R. F. D. (2013). Evaluation of seed physiological quality of papaya elite hybrids, their reciprocal crosses and parents. Journal of Seed Science, 35, 190-197.];[Macedo, C. M. P. D., Pereira, M. G., Cardoso, D. L., & Silva, R. F. D. (2013). Evaluation of seed physiological qua…
764;764_Mac_2011_Papaya_cv. 'Waimalo'_cultivar;Macedo, 2013, [Macedo, C. M. P. D., Pereira, M. G., Cardoso, D. L., & Silva, R. F. D. (2013). Evaluation of seed physiological quality of papaya elite hybrids, their reciprocal crosses and parents. Journal of Seed Science, 35, 190-197.];[Macedo, C. M. P. D., Pereira, M. G., Cardoso, D. L., & Silva, R. F. D. (2013). Evaluation of seed physiological qu…
765;765_Jos_1981_Jackfruit_various_NA;Joseph, 1983, [Joseph, T. (1983). Floral biology and fruit development in Varikka and Koozha types of jack (Artocarpus heterophyllus Lam.)];[Joseph, T. (1983). Floral biology and fruit development in Varikka and Koozha types of jack (Artocarpus heterophyllus Lam.)];Artocarpus heterophyllus;Jackfruit;Moraceae;various;F;Asia;India;Vellanikkara;"10.546124; 76.26…
766;766_Ast_2002_Kiwifruit_var. Hayward_NA;Asteggiano, 2011, [10.17660/ActaHortic.2011.913.84];[10.17660/ActaHortic.2011.913.84];Actinidia chinensis var. deliciosa;Kiwifruit;Actinidiaceae;var. Hayward;F;Europe;Italy;Verzuolo;"44.5939; 7.4831";NO;2002;plant;H;NA;;;;;;;;;;;;;;;;;;;97.45;;300;91.19;;300;;;;;;;;;;;;;;;;;;;;;;0.064238071;0.066394184;N
767;767_Raz_1999_Kiwifruit_var. Hayward_site;Razeto, 2005, [10.1300/J492v05n02_05];[10.1300/J492v05n02_05];Actinidia chinensis var. deliciosa;Kiwifruit;Actinidiaceae;var. Hayward;F;South America;Chile;Buin;"-33.7314; -70.7424";NO;1999;plant;BH;site;100;;5;36.3;;5;;;;;;;1241;;10;116;;10;102.7;;10;79.4;;10;;;;;;;;;;;;;;;;;;;;;;0.431937196;1.213582929;N
768;768_Raz_1999_Kiwifruit_var. Hayward_site;Razeto, 2005, [10.1300/J492v05n02_05];[10.1300/J492v05n02_05];Actinidia chinensis var. deliciosa;Kiwifruit;Actinidiaceae;var. Hayward;F;South America;Chile;Pirque County;"-33.7314; -70.7424";NO;1999;plant;BH;site;100;;5;100;;5;;;;;;;1092;;10;681;;10;95.143;;10;44.857;;10;;;;;;;;;;;;;;;;;;;;;;0.264265369;0.408035074;N
769;769_Cos_1993_Kiwifruit_var. Hayward_time period;Costa, 1997, [10.17660/ActaHortic.1997.444.71];[10.17660/ActaHortic.1997.444.71];Actinidia chinensis var. deliciosa;Kiwifruit;Actinidiaceae;var. Hayward;F;Europe;Italy;Emilia-Romagna;"44.5968; 11.2186";YES;1993;plant;H;time period;54.67;;5;56.99;;5;;;;;;;;;;;;;93.13;;5;92.25;;5;;;;;;;;;;;;;;;;;;;;;;0;-0.016033309;N
770;770_Cos_1994_Kiwifruit_var. Hayward_time period;Costa, 1997, [10.17660/ActaHortic.1997.444.71];[10.17660/ActaHortic.1997.444.71];Actinidia chinensis var. deliciosa;Kiwifruit;Actinidiaceae;var. Hayward;F;Europe;Italy;Emilia-Romagna;"44.5968; 11.2186";YES;1994;plant;H;time period;47.24;;5;45.12;;5;;;;;;;;;;;;;97.4;;5;94.23;;5;;;;;;;;;;;;;;;;;;;;;;0.038711712;0.039501496;N
771;771_Fre_1993_Cashew_cv. 'CCP 1001'_NA;Freitas, 1996, [10.1017/S0021859600074876];[10.1017/S0021859600074876];Anacardium occidentale ;Cashew;Anacardiaceae;cv. 'CCP 1001';F/S;South America;Brazil;Pacajus;"-4.166667; -38.45";YES;1993;flower;BH;NA;77.5;2.641022529;40;50.5;7.07071425;200;;;;;;;;;;;;;;;;;;;;;;;;;0;;200;;;;;;;;;;;;;0.348387097;0.4283046;N
772;772_Hol_1997_Cashew_cv. 'CCP76'_time period;Holanda-Neto, 2002, [10.1080/14620316.2002.11511484];[10.1080/14620316.2002.11511484];Anacardium occidentale ;Cashew;Anacardiaceae;cv. 'CCP76';F/S;South America;Brazil;Pacajus;"-4.166667; -38.45";YES;1997;flower;BH;time period;17;0;100;2;1.4;100;;;;;;;;;;;;;;;;;;;;;;;;;0;;100;;;;;;;;;;;;;0.882352941;2.140066163;N
773;773_Hol_1998_Cashew_cv. 'CCP76'_time period;Holanda-Neto, 2002, [10.1080/14620316.2002.11511484];[10.1080/14620316.2002.11511484];Anacardium occidentale ;Cashew;Anacardiaceae;cv. 'CCP76';F/S;South America;Brazil;Pacajus;"-4.166667; -38.45";YES;1998;flower;BH;time period;31;0;100;2;1.4;100;;;;;;;;;;;;;;;;;;;;;;;;;0;;100;;;;;;;;;;;;;0.935483871;2.740840024;N
774;774_Fre_1996_Acerola cherry_NA_NA;Freitas, 1999, [10.1017/S0021859699006930];[10.1017/S0021859699006930];Malpighia emarginata;Acerola cherry;Malpighiaceae;NA;F;South America;Brazil;Ceará;"-3.716667; -38.533333";YES;1996;flower;BH;NA;23.8;;21;30;;30;;;;;;;;;;;;;;;;;;;;;;;;;0;;30;;;;;;;;;;;;;0;-0.231511801;N
775;775_Hon_2001_Durian_cv. 'Monthong'_cultivar;Honsho, 2004, [10.1016/j.scienta.2003.11.019];[10.1016/j.scienta.2003.11.019];Durio zibethinus ;Durian;Malvaceae;cv. 'Monthong';F;Asia;Thailand;Chantaburi;"12.511472; 102.16955";YES;2001;flower;BEH;cultivar;27.765;3.439922699;59;0;0;259;;;;;;;;;;;;;;;;;;;;;;;;;;;;;;;;;;;;;;;;1;3.35915937;Y
776;776_Hon_2001_Durian_cv. 'Chanee'_cultivar;Honsho, 2004, [10.1016/j.scienta.2003.11.019];[10.1016/j.scienta.2003.11.019];Durio zibethinus ;Durian;Malvaceae;cv. 'Chanee';F;Asia;Thailand;Chantaburi;"12.511472; 102.16955";YES;2001;flower;BEH;cultivar;15.742;2.797444847;59;1.577;1.766290669;201;;;;;;;;;;;;;;;;;;;;;;;;;;;;;;;;;;;;;;;;0.899822132;2.300807992;N
777;777_Hon_2001_Durian_cv. 'Kradum Thong'_cultivar;Honsho, 2004, [10.1016/j.scienta.2003.11.019];[10.1016/j.scienta.2003.11.019];Durio zibethinus ;Durian;Malvaceae;cv. 'Kradum Thong';F;Asia;Thailand;Chantaburi;"12.511472; 102.16955";YES;2001;flower;BEH;cultivar;34.398;2.601871017;30;1.281;1.146810362;104;;;;;;;;;;;;;;;;;;;;;;;;;;;;;;;;;;;;;;;;0.962759463;3.2903574;N
778;778_Hon_2001_Durian_cv. 'Phaung Manee'_cultivar;Honsho, 2004, [10.1016/j.scienta.2003.11.019];[10.1016/j.scienta.2003.11.019];Durio zibethinus ;Durian;Malvaceae;cv. 'Phaung Manee';F;Asia;Thailand;Chantaburi;"12.511472; 102.16955";YES;2001;flower;BEH;cultivar;15.392;2.134947816;35;0;0;147;;;;;;;;;;;;;;;;;;;;;;;;;;;;;;;;;;;;;;;;1;2.796793411;Y
779;779_Men_2009_Sugar Apple_NA_NA;Mendes, 2012, [10.1590/S1984-70332012000400007];[10.1590/S1984-70332012000400007];Annona squamosa ;Sugar Apple;Annonaceae;NA;F;South America;Brazil;NA;"-14.235; -51.9253";NO;2009;flower;BH;NA;100;0;30;90;1.643167673;30;;;;;;;;;;;;;;;;;;;;;;;;;0;0;30;;;;;;;;;;;;;0.1;0.105360516;N
780;780_Bri_2013_Lychee_cv. 'Rose Scented'_cultivar_time period;Brijwal, 2016, [10.5958/2348-7542.2016.00049.8];[10.5958/2348-7542.2016.00049.8];Litchi chinensis;Lychee;Sapindaceae;cv. 'Rose Scented';F;Asia;India;Uttarakhand;"29.619515; 79.118190";YES;2013;inflor.;BH;cultivar_time period;;;;;;;;;;;;;;;;;;;21.38;;10;20.27;;10;;;;;;;;;;;;;;;;;;;;;;0.05191768;0.053313945;N
781;781_Bri_2013_Lychee_cv. 'Calcuttia'_cultivar_time period;Brijwal, 2016, [10.5958/2348-7542.2016.00049.8];[10.5958/2348-7542.2016.00049.8];Litchi chinensis;Lychee;Sapindaceae;cv. 'Calcuttia';F;Asia;India;Uttarakhand;"29.619515; 79.118190";YES;2013;inflor.;BH;cultivar_time period;;;;;;;;;;;;;;;;;;;21.1;;10;20.02;;10;;;;;;;;;;;;;;;;;;;;;;0.051184834;0.052541267;N
782;782_Bri_2013_Lychee_cv. 'Early Seedless'_cultivar_time period;Brijwal, 2016, [10.5958/2348-7542.2016.00049.8];[10.5958/2348-7542.2016.00049.8];Litchi chinensis;Lychee;Sapindaceae;cv. 'Early Seedless';F;Asia;India;Uttarakhand;"29.619515; 79.118190";YES;2013;inflor.;BH;cultivar_time period;;;;;;;;;;;;;;;;;;;24.39;;10;24.03;;10;;;;;;;;;;;;;;;;;;;;;;0.014760148;0.014870162;N
783;783_Bri_2013_Lychee_cv. 'Late Seedless'_cultivar_time period;Brijwal, 2016, [10.5958/2348-7542.2016.00049.8];[10.5958/2348-7542.2016.00049.8];Litchi chinensis;Lychee;Sapindaceae;cv. 'Late Seedless';F;Asia;India;Uttarakhand;"29.619515; 79.118190";YES;2013;inflor.;BH;cultivar_time period;;;;;;;;;;;;;;;;;;;24.9;;10;24.34;;10;;;;;;;;;;;;;;;;;;;;;;0.02248996;0.022746716;N
784;784_Bri_2014_Lychee_cv. 'Rose Scented'_cultivar_time period;Brijwal, 2016, [10.5958/2348-7542.2016.00049.8];[10.5958/2348-7542.2016.00049.8];Litchi chinensis;Lychee;Sapindaceae;cv. 'Rose Scented';F;Asia;India;Uttarakhand;"29.619515; 79.118190";YES;2014;inflor.;BH;cultivar_time period;;;;;;;;;;;;;;;;;;;21.52;;10;21.05;;10;;;;;;;;;;;;;;;;;;;;;;0.021840149;0.022082175;N
785;785_Bri_2014_Lychee_cv. 'Calcuttia'_cultivar_time period;Brijwal, 2016, [10.5958/2348-7542.2016.00049.8];[10.5958/2348-7542.2016.00049.8];Litchi chinensis;Lychee;Sapindaceae;cv. 'Calcuttia';F;Asia;India;Uttarakhand;"29.619515; 79.118190";YES;2014;inflor.;BH;cultivar_time period;;;;;;;;;;;;;;;;;;;19.92;;10;19.31;;10;;;;;;;;;;;;;;;;;;;;;;0.03062249;0.031101156;N
786;786_Bri_2014_Lychee_cv. 'Early Seedless'_cultivar_time period;Brijwal, 2016, [10.5958/2348-7542.2016.00049.8];[10.5958/2348-7542.2016.00049.8];Litchi chinensis;Lychee;Sapindaceae;cv. 'Early Seedless';F;Asia;India;Uttarakhand;"29.619515; 79.118190";YES;2014;inflor.;BH;cultivar_time period;;;;;;;;;;;;;;;;;;;23.91;;10;23.29;;10;;;;;;;;;;;;;;;;;;;;;;0.025930573;0.026272698;N
787;787_Bri_2014_Lychee_cv. 'Late Seedless'_cultivar_time period;Brijwal, 2016, [10.5958/2348-7542.2016.00049.8];[10.5958/2348-7542.2016.00049.8];Litchi chinensis;Lychee;Sapindaceae;cv. 'Late Seedless';F;Asia;India;Uttarakhand;"29.619515; 79.118190";YES;2014;inflor.;BH;cultivar_time period;;;;;;;;;;;;;;;;;;;23.76;;10;23.61;;10;;;;;;;;;;;;;;;;;;;;;;0.006313131;0.006333143;N
788;788_Cal_1998_Cherimoya_cv. 'Fino de Jete'_NA;Caleca, 2002, [Caleca, V., & Verde, L. Insect and hand pollination ofAnnona spp. in Sicily.];[Caleca, V., & Verde, L. Insect and hand pollination ofAnnona spp. in Sicily.];Annona cherimola;Cherimoya;Annonaceae;cv. 'Fino de Jete';F;Europe;Italy;Silicy, Sciacca;"37.5085; 13.0816";NO;1998;branch;H;NA;23.5;;96;6.5;;96;;;;;;;;;;;;;;;;;;;;;;;;;;;;;;;;;;;…
789;789_Mel_2000_Sugar Apple_cv. 'Gefner'_NA;Melo, 2002, [10.1590/S0006-87052002000300004];[10.1590/S0006-87052002000300004];Annona squamosa ;Sugar Apple;Annonaceae;cv. 'Gefner';F;South America;Brazil;Lins;"-21.666667; -49.75";YES;2000;flower;H;NA;19.33;;;1.9;;;;;;;;;25.3;;3;19.3;;3;341.5;;3;213.4;;3;;;;;;;;;;;;;;;;;;;;;;0.6384085;1.020227682;N
790;"790_Cav_2007_Brazil nut_cv. '609'; cv. 'Abufari'_NA";Cavalcante, 2012, [10.1155/2012/978019];[10.1155/2012/978019];Bertholletia excelsa;Brazil nut;Lecythidaceae;"cv. '609'; cv. 'Abufari'";S;South America;Brazil;Itacoatiara;"-3.008508; -58.83375";YES;2007;flower;BH;NA;19.33;4.836348468;150;3.05;4.400930157;655;;;;;;;;;;;;;;;;;;;;;;;;;0;0;326;;;;;;;;;;;;;0;1.846516703;N
791;791_Jos_NA_Annatto_var. green_cultivar;Joseph, 2012, [10.1007/s00606-011-0541-0];[10.1007/s00606-011-0541-0];Bixa orellana ;Annatto;Bixaceae;var. green;F;Asia;India;Kariavattom;"8.566732; 76.887258";YES;NA;flower;BH;cultivar;84;;;47;;;;;;;;;40;;;39;;;;;;;;;;;;;;;;;;;;;;;;;;;;;;0;0.302993503;N
792;792_Jos_NA_Annatto_var. red_cultivar;Joseph, 2012, [10.1007/s00606-011-0541-0];[10.1007/s00606-011-0541-0];Bixa orellana ;Annatto;Bixaceae;var. red;F;Asia;India;Kariavattom;"8.566732; 76.887258";YES;NA;flower;BH;cultivar;60;;;57;;;;;;;;;21;;;37.4;;;;;;;;;;;;;;;;;;;;;;;;;;;;;;0.05;-0.262927486;N
793;793_Jos_NA_Annatto_var. brown_cultivar;Joseph, 2012, [10.1007/s00606-011-0541-0];[10.1007/s00606-011-0541-0];Bixa orellana ;Annatto;Bixaceae;var. brown;F;Asia;India;Kariavattom;"8.566732; 76.887258";YES;NA;flower;BH;cultivar;72;;;40;;;;;;;;;18;;;44.5;;;;;;;;;;;;;;;;;;;;;;;;;;;;;;0;-0.158665383;N
794;794_Kar_2007_Canola_NA_crop_time period;Karnatak, 2010, [Karnatak, A.K. (2010) Impact of different methods of pollination on yield attributes of mustard (Brassica spp.) Ph.D thesis G.B. Pant University of Agriculture and Technology, Pantnagar];[Karnatak, A.K. (2010) Impact of different methods of pollination on yield attributes of mustard (Brassica spp.) Ph.D thesis G.B. Pant University of Ag…
795;795_Kar_2008_Canola_NA_crop_time period;Karnatak, 2010, [Karnatak, A.K. (2010) Impact of different methods of pollination on yield attributes of mustard (Brassica spp.) Ph.D thesis G.B. Pant University of Agriculture and Technology, Pantnagar];[Karnatak, A.K. (2010) Impact of different methods of pollination on yield attributes of mustard (Brassica spp.) Ph.D thesis G.B. Pant University of Ag…
796;796_Kar_2007_Mustard seed_NA_crop_time period;Karnatak, 2010, [Karnatak, A.K. (2010) Impact of different methods of pollination on yield attributes of mustard (Brassica spp.) Ph.D thesis G.B. Pant University of Agriculture and Technology, Pantnagar];[Karnatak, A.K. (2010) Impact of different methods of pollination on yield attributes of mustard (Brassica spp.) Ph.D thesis G.B. Pant University…
797;797_Kar_2008_Mustard seed_NA_crop_time period;Karnatak, 2010, [Karnatak, A.K. (2010) Impact of different methods of pollination on yield attributes of mustard (Brassica spp.) Ph.D thesis G.B. Pant University of Agriculture and Technology, Pantnagar];[Karnatak, A.K. (2010) Impact of different methods of pollination on yield attributes of mustard (Brassica spp.) Ph.D thesis G.B. Pant University…
798;798_Kar_2007_Oilseed rape_NA_crop_time period;Karnatak, 2010, [Karnatak, A.K. (2010) Impact of different methods of pollination on yield attributes of mustard (Brassica spp.) Ph.D thesis G.B. Pant University of Agriculture and Technology, Pantnagar];[Karnatak, A.K. (2010) Impact of different methods of pollination on yield attributes of mustard (Brassica spp.) Ph.D thesis G.B. Pant University…
799;799_Kar_2008_Oilseed rape_NA_crop_time period;Karnatak, 2010, [Karnatak, A.K. (2010) Impact of different methods of pollination on yield attributes of mustard (Brassica spp.) Ph.D thesis G.B. Pant University of Agriculture and Technology, Pantnagar];[Karnatak, A.K. (2010) Impact of different methods of pollination on yield attributes of mustard (Brassica spp.) Ph.D thesis G.B. Pant University…
800;800_Dev_2015_Mustard seed_NA_crop_time period;Devi, 2017, [10.20546/ijcmas.2017.607.250];[10.20546/ijcmas.2017.607.250];Brassica juncea;Mustard seed;Brassicaceae;NA;S;Asia;Pakistan;Solan;"33.3; 70.7";NO;2015;flower;BEH;crop_time period;;;;;;;55.6;;;81.6;;;14.25;;;15.49;;;;;;;;;2.95;;;3.11;;;;;;25;;;12.16;;;;;;2.36;;;0;-0.173300455;N
801;801_Dev_2016_Mustard seed_NA_crop_time period;Devi, 2017, [10.20546/ijcmas.2017.607.250];[10.20546/ijcmas.2017.607.250];Brassica juncea;Mustard seed;Brassicaceae;NA;S;Asia;Pakistan;Solan;"33.3; 70.7";NO;2016;flower;BEH;crop_time period;;;;;;;56.85;;;85.35;;;14.18;;;15.59;;;;;;;;;2.98;;;3.12;;;;;;26.79;;;12.14;;;;;;2.36;;;0;-0.182350364;N
802;802_Sin_2013_Pigeon pea_NA_time period;Singh, 2017, [10.20546/ijcmas.2017.609.063];[10.20546/ijcmas.2017.609.063];Cajanus cajan;Pigeon pea;Fabaceae;NA;S;Asia;India;Samba;"32.5773; 75.0144";NO;2013;NA;EH;time period;;;;;;;;;;;;;1.74;;;1.76;;;0.41;;;0.46;;;8.6;;;8.89;;;;;;;;;1.61;;;0.27;;;8.29;;;0;-0.053220957;N
803;803_Sin_2014_Pigeon pea_NA_time period;Singh, 2017, [10.20546/ijcmas.2017.609.063];[10.20546/ijcmas.2017.609.063];Cajanus cajan;Pigeon pea;Fabaceae;NA;S;Asia;India;Samba;"32.5773; 75.0144";NO;2014;NA;EH;time period;;;;;;;;;;;;;1.82;;;1.88;;;0.47;;;0.51;;;8.78;;;9.11;;;;;;;;;1.68;;;0.32;;;8.39;;;0;-0.050336537;N
804;804_Alc_2011_Avocado_cv. 'Hass'_NA;Alcaraz, 2014, [10.1016/j.scienta.2014.10.022];[10.1016/j.scienta.2014.10.022];Persea americana;Avocado;Lauraceae;cv. 'Hass';F;Europe;Spain;Málaga;"36.75; -4.066667";YES;2011;flower;H;NA;2.53;;645;0.15;;12903;;;;;;;;;;;;;;;;;;;;;;;;;;;;;;;;;;;;;;;;0.940711462;2.825339288;N
805;805_Moo_2010_Papaya_cv. 'Maradol'_NA;Moo-Aldana, 2017, [10.1007/s10745-017-9903-8];[10.1007/s10745-017-9903-8];Carica papaya ;Papaya;Caricaceae;cv. 'Maradol';F;North America;Mexico;Pomuch;"20.136944; -90.173889";NO;2010;flower;H;NA;45;;20;75;;4;;;;;;;;;;;;;;;;;;;;;;;;;6.6;;12;;;;;;;;;;;;;0;-0.510825624;N
806;806_Shi_1999_Chestnut_cv. 'Zaodali'_time period;Shi, 2005, [Shi, Z., & Stösser, R. (2005). Reproductive biology of Chinese chestnut (Castanea mollissima Blume). Europ. J. Hort. Sci, 70(2), 96-103.];[Shi, Z., & Stösser, R. (2005). Reproductive biology of Chinese chestnut (Castanea mollissima Blume). Europ. J. Hort. Sci, 70(2), 96-103.];Castanea mollissima;Chestnut;Fagaceae;cv. 'Zaodali';F;Asia…
807;807_Shi_2000_Chestnut_cv. 'Zaodali'_time period;Shi, 2005, [Shi, Z., & Stösser, R. (2005). Reproductive biology of Chinese chestnut (Castanea mollissima Blume). Europ. J. Hort. Sci, 70(2), 96-103.];[Shi, Z., & Stösser, R. (2005). Reproductive biology of Chinese chestnut (Castanea mollissima Blume). Europ. J. Hort. Sci, 70(2), 96-103.];Castanea mollissima;Chestnut;Fagaceae;cv. 'Zaodali';F;Asia…
808;808_Shi_2001_Chestnut_cv. 'Zaodali'_time period;Shi, 2005, [Shi, Z., & Stösser, R. (2005). Reproductive biology of Chinese chestnut (Castanea mollissima Blume). Europ. J. Hort. Sci, 70(2), 96-103.];[Shi, Z., & Stösser, R. (2005). Reproductive biology of Chinese chestnut (Castanea mollissima Blume). Europ. J. Hort. Sci, 70(2), 96-103.];Castanea mollissima;Chestnut;Fagaceae;cv. 'Zaodali';F;Asia…
809;809_Zai_2012_Watermelon_cv. 'Samara F1'_site;Zaitoun, 2016, [10.17501/icoaf.2016.2112];[10.17501/icoaf.2016.2112];Citrullus lanatus;Watermelon;Cucurbitaceae;cv. 'Samara F1';F;Asia;Israel;Madaba;"31.71666667; 35.8";NO;2012;plant;H;site;;;;;;;;;;;;;193;;12;471;;12;6200;;8;13000;;8;;;;;;;;;;;;;138;;8;3000;;8;;;;0;-0.816283985;N
810;810_Zai_2012_Watermelon_cv. 'Samara F1'_site;Zaitoun, 2016, [10.17501/icoaf.2016.2112];[10.17501/icoaf.2016.2112];Citrullus lanatus;Watermelon;Cucurbitaceae;cv. 'Samara F1';F;Asia;Israel;Madaba;"31.71666667; 35.8";NO;2012;plant;H;site;;;;;;;;;;;;;91;;12;155;;12;4400;;8;7400;;8;;;;;;;;;;;;;49;;8;1200;;8;;;;0;-0.526220535;N
811;811_Jah_2016_Clementine_cv. 'Frankss', cv.'Mcgains'_NA;Jahromi, 2019, [10.1016/j.scienta.2019.02.010];[10.1016/j.scienta.2019.02.010];Citrus clementina;Clementine;Rutaceae;cv. 'Frankss', cv.'Mcgains';F;Asia;Iran;Jahrom;"28.5177; 53.5744";YES;2016;branch;BH;NA;73.75;;24;57.5;;24;;;;;;;9.2;;24;6.7;;24;96.25;;24;106.3;;24;;;;;;;;;;;;;;;;;;;;;;0.220338983;0.155558564;N
812;812_Mof_1973_Grapefruit_cv. 'Franks's'_cultivar;Moffett, 1979, [Moffett, J. O., Rodney, D. R., & Shipman, C. W. (1979). Effect of hand pollination with nine citrus cultivars on yields of Minneola tangelo. Journal of the Arizona-Nevada Academy of Science, 14(2), 47-49.];[Moffett, J. O., Rodney, D. R., & Shipman, C. W. (1979). Effect of hand pollination with nine citrus cultivars on yields of M…
813;813_Mof_1973_Grapefruit_cv. 'Mcgain's'_cultivar;Moffett, 1979, [Moffett, J. O., Rodney, D. R., & Shipman, C. W. (1979). Effect of hand pollination with nine citrus cultivars on yields of Minneola tangelo. Journal of the Arizona-Nevada Academy of Science, 14(2), 47-49.];[Moffett, J. O., Rodney, D. R., & Shipman, C. W. (1979). Effect of hand pollination with nine citrus cultivars on yields of M…
814;814_Mof_1975_Grapefruit_cv. 'Minneola'_cultivar;Moffett, 1979, [Moffett, J. O., Rodney, D. R., & Shipman, C. W. (1979). Effect of hand pollination with nine citrus cultivars on yields of Minneola tangelo. Journal of the Arizona-Nevada Academy of Science, 14(2), 47-49.];[Moffett, J. O., Rodney, D. R., & Shipman, C. W. (1979). Effect of hand pollination with nine citrus cultivars on yields of M…
815;815_Mof_1975_Grapefruit_cv. 'Minneola'_cultivar;Moffett, 1979, [Moffett, J. O., Rodney, D. R., & Shipman, C. W. (1979). Effect of hand pollination with nine citrus cultivars on yields of Minneola tangelo. Journal of the Arizona-Nevada Academy of Science, 14(2), 47-49.];[Moffett, J. O., Rodney, D. R., & Shipman, C. W. (1979). Effect of hand pollination with nine citrus cultivars on yields of M…
816;816_Mof_1975_Grapefruit_cv. 'Minneola'_cultivar;Moffett, 1979, [Moffett, J. O., Rodney, D. R., & Shipman, C. W. (1979). Effect of hand pollination with nine citrus cultivars on yields of Minneola tangelo. Journal of the Arizona-Nevada Academy of Science, 14(2), 47-49.];[Moffett, J. O., Rodney, D. R., & Shipman, C. W. (1979). Effect of hand pollination with nine citrus cultivars on yields of M…
817;817_Mof_1975_Grapefruit_cv. 'Minneola'_cultivar;Moffett, 1979, [Moffett, J. O., Rodney, D. R., & Shipman, C. W. (1979). Effect of hand pollination with nine citrus cultivars on yields of Minneola tangelo. Journal of the Arizona-Nevada Academy of Science, 14(2), 47-49.];[Moffett, J. O., Rodney, D. R., & Shipman, C. W. (1979). Effect of hand pollination with nine citrus cultivars on yields of M…
818;818_Mof_1975_Grapefruit_cv. 'Minneola'_cultivar;Moffett, 1979, [Moffett, J. O., Rodney, D. R., & Shipman, C. W. (1979). Effect of hand pollination with nine citrus cultivars on yields of Minneola tangelo. Journal of the Arizona-Nevada Academy of Science, 14(2), 47-49.];[Moffett, J. O., Rodney, D. R., & Shipman, C. W. (1979). Effect of hand pollination with nine citrus cultivars on yields of M…
819;819_Mof_1975_Grapefruit_cv. 'Minneola'_cultivar;Moffett, 1979, [Moffett, J. O., Rodney, D. R., & Shipman, C. W. (1979). Effect of hand pollination with nine citrus cultivars on yields of Minneola tangelo. Journal of the Arizona-Nevada Academy of Science, 14(2), 47-49.];[Moffett, J. O., Rodney, D. R., & Shipman, C. W. (1979). Effect of hand pollination with nine citrus cultivars on yields of M…
820;820_Mof_1975_Grapefruit_cv. 'Minneola'_cultivar;Moffett, 1979, [Moffett, J. O., Rodney, D. R., & Shipman, C. W. (1979). Effect of hand pollination with nine citrus cultivars on yields of Minneola tangelo. Journal of the Arizona-Nevada Academy of Science, 14(2), 47-49.];[Moffett, J. O., Rodney, D. R., & Shipman, C. W. (1979). Effect of hand pollination with nine citrus cultivars on yields of M…
821;821_Mof_1975_Grapefruit_cv. 'Minneola'_cultivar;Moffett, 1979, [Moffett, J. O., Rodney, D. R., & Shipman, C. W. (1979). Effect of hand pollination with nine citrus cultivars on yields of Minneola tangelo. Journal of the Arizona-Nevada Academy of Science, 14(2), 47-49.];[Moffett, J. O., Rodney, D. R., & Shipman, C. W. (1979). Effect of hand pollination with nine citrus cultivars on yields of M…
822;822_Mof_1975_Grapefruit_cv. 'Minneola'_cultivar;Moffett, 1979, [Moffett, J. O., Rodney, D. R., & Shipman, C. W. (1979). Effect of hand pollination with nine citrus cultivars on yields of Minneola tangelo. Journal of the Arizona-Nevada Academy of Science, 14(2), 47-49.];[Moffett, J. O., Rodney, D. R., & Shipman, C. W. (1979). Effect of hand pollination with nine citrus cultivars on yields of M…
823;823_Mof_1975_Grapefruit_cv. 'Minneola'_cultivar;Moffett, 1979, [Moffett, J. O., Rodney, D. R., & Shipman, C. W. (1979). Effect of hand pollination with nine citrus cultivars on yields of Minneola tangelo. Journal of the Arizona-Nevada Academy of Science, 14(2), 47-49.];[Moffett, J. O., Rodney, D. R., & Shipman, C. W. (1979). Effect of hand pollination with nine citrus cultivars on yields of M…
824;824_Mof_1975_Grapefruit_cv. 'Minneola'_cultivar;Moffett, 1979, [Moffett, J. O., Rodney, D. R., & Shipman, C. W. (1979). Effect of hand pollination with nine citrus cultivars on yields of Minneola tangelo. Journal of the Arizona-Nevada Academy of Science, 14(2), 47-49.];[Moffett, J. O., Rodney, D. R., & Shipman, C. W. (1979). Effect of hand pollination with nine citrus cultivars on yields of M…
825;825_Bur_1982_Grapefruit_cv. 'Star Ruby'_NA;Burger, 1985, [10.1016/0304-4238(85)90077-9];[10.1016/0304-4238(85)90077-9];Citrus paradisi;Grapefruit;Rutaceae;cv. 'Star Ruby';F;North America;United States of America;Texas, Welasco;"26.164321; -97.957428";YES;1982;flower;EH;NA;42.4;;9;9.9;;9;;;;;;;10;;9;1;;12;;;;;;;;;;;;;;;;;;;;;;;;;;;;0.766509434;1.878599349;N
826;826_Kri_2002_Persimmon_cv. 'Fuyu'_NA;Krisanapook, 2004, [Krisanapook, K., Sillapapetch, K., Phavaphutanon, L., & Jutamanee, K. (2004). Improvement of fruit set and fruit qualities in persimmon'Fuyu'using pollination. Acta Horticulturae, 662, 429-433.];[Krisanapook, K., Sillapapetch, K., Phavaphutanon, L., & Jutamanee, K. (2004). Improvement of fruit set and fruit qualities in persimmon'Fuyu'u…
827;827_Val_1982_Cocoa_cv. 'Catongo'_NA;Valle, 1990, [10.1093/treephys/6.3.329];[10.1093/treephys/6.3.329];Theobroma cacao ;Cocoa;Malvaceae;cv. 'Catongo';S;South America;Brazil;Bahia;"-14.754351; -39.232187";YES;1982;flower;H;NA;0.037755102;0.608161415;980;0.02240717;0.591541693;1562;;;;;;;;;;;;;81.79;;37;88.55;;35;38.6;;37;41.3;;35;;;;;;;;;;;;;;;;0.406512787;0.124905674;N
828;828_Aus_1991_Apricot_cv. 'Sundrop'_site_time period;"Austin, 1995, [Austin, P. T. (1995). Pollination of"" Sundrop"" apricot: an analysis of the effect of self incompatibility and bloom phenology on fruit set in Hawkes Bay. PhD diss., Massey University]";"[Austin, P. T. (1995). Pollination of"" Sundrop"" apricot: an analysis of the effect of self incompatibility and bloom phenology on fruit s…
829;829_Aus_1991_Apricot_cv. 'Sundrop'_site_time period;"Austin, 1995, [Austin, P. T. (1995). Pollination of"" Sundrop"" apricot: an analysis of the effect of self incompatibility and bloom phenology on fruit set in Hawkes Bay. PhD diss., Massey University]";"[Austin, P. T. (1995). Pollination of"" Sundrop"" apricot: an analysis of the effect of self incompatibility and bloom phenology on fruit s…
830;830_Aus_1992_Apricot_cv. 'Sundrop'_site_time period;"Austin, 1995, [Austin, P. T. (1995). Pollination of"" Sundrop"" apricot: an analysis of the effect of self incompatibility and bloom phenology on fruit set in Hawkes Bay. PhD diss., Massey University]";"[Austin, P. T. (1995). Pollination of"" Sundrop"" apricot: an analysis of the effect of self incompatibility and bloom phenology on fruit s…
831;831_Aus_1992_Apricot_cv. 'Sundrop'_site_time period;"Austin, 1995, [Austin, P. T. (1995). Pollination of"" Sundrop"" apricot: an analysis of the effect of self incompatibility and bloom phenology on fruit set in Hawkes Bay. PhD diss., Massey University]";"[Austin, P. T. (1995). Pollination of"" Sundrop"" apricot: an analysis of the effect of self incompatibility and bloom phenology on fruit s…
832;832_Man_1950_Melon_var. reticulatus_NA;Mann, 1953, [10.2307/2438505];[10.2307/2438505];Cucumis melo ;Melon;Cucurbitaceae;var. reticulatus;F;North America;United States of America;Davis;"38.5449; -121.7405";NO;1950;flower;BH;NA;38.7;;153;66.6;;151;;;;;;;394;;59;574;;100;966.15;;;1043.3;;;;;;;;;;;;;;;;;;;;;;;;0;-0.331989469;N
833;833_Ran_2014_Squash_cv. 'Parikrama'_cultivar;Rani, 2016, [10.31018/jans.v8i2.834];[10.31018/jans.v8i2.834];Cucurbita pepo ;Squash;Cucurbitaceae;cv. 'Parikrama';F;Asia;India;Hisar;"29.153869; 75.688507";YES;2014;flower;H;cultivar;75.5;;20;72.5;;20;;;;;;;;;;;;;184.05;;;155.7;;;;;;;;;0;;20;;;;;;;0;;20;;;;0.096884665;0.103911238;N
834;834_Ran_2014_Squash_cv. 'Chandra'_cultivar;Rani, 2016, [10.31018/jans.v8i2.834];[10.31018/jans.v8i2.834];Cucurbita pepo ;Squash;Cucurbitaceae;cv. 'Chandra';F;Asia;India;Hisar;"29.153869; 75.688507";YES;2014;flower;H;cultivar;73;;20;71.5;;20;;;;;;;;;;;;;119.73;;;95.55;;;;;;;;;0;;20;;;;;;;0;;20;;;;0.111251171;0.123175764;N
835;835_Ran_2014_Squash_cv. 'Chamatkar'_cultivar;Rani, 2016, [10.31018/jans.v8i2.834];[10.31018/jans.v8i2.834];Cucurbita pepo ;Squash;Cucurbitaceae;cv. 'Chamatkar';F;Asia;India;Hisar;"29.153869; 75.688507";YES;2014;flower;H;cultivar;72;;20;70;;20;;;;;;;;;;;;;105.8;;;99.05;;;;;;;;;0;;20;;;;;;;0;;20;;;;0.0457887;0.047048312;N
836;836_Ran_2014_Squash_cv. 'Gold Queen'_cultivar;Rani, 2016, [10.31018/jans.v8i2.834];[10.31018/jans.v8i2.834];Cucurbita pepo ;Squash;Cucurbitaceae;cv. 'Gold Queen';F;Asia;India;Hisar;"29.153869; 75.688507";YES;2014;flower;H;cultivar;73.5;;20;71;;20;;;;;;;;;;;;;131.56;;;122.6;;;;;;;;;0;;20;;;;;;;0;;20;;;;0.051059706;0.052570763;N
837;837_Lak_2012_Chinese Okra_cv. 'Arka sumeet'_cultivar;Lakshmi, 2016, [Lakshmi, K. S., & Kuberappa, G. C. Impact of pollination modes during kharif and rabi seasons with special reference to honeybees on the quantitative and qualitative improvement of ridge gourd (Luffa acutangula L.). Progressive Research - And International Journal, 11(3), 292-294.];[Lakshmi, K. S., Kuberappa, G. C. Impact of…
838;838_Lak_2012_Chinese Okra_cv. 'Arka sujath'_cultivar;Lakshmi, 2016, [Lakshmi, K. S., & Kuberappa, G. C. Impact of pollination modes during kharif and rabi seasons with special reference to honeybees on the quantitative and qualitative improvement of ridge gourd (Luffa acutangula L.). Progressive Research - And International Journal, 11(3), 292-294.];[Lakshmi, K. S., Kuberappa, G. C. Impact of…
839;839_Man_2013_Gourd_var. BSS 749_NA;Mandol, 2014, [Mandol, M. M. (2014). Effect of pollination and source of nutrients on fruit setting and yield of sweet gourd. MS diss. Sher-e-Bangla Agricultural University.];[Mandol, M. M. (2014). Effect of pollination and source of nutrients on fruit setting and yield of sweet gourd. MS diss. Sher-e-Bangla Agricultural University.];Cucurbita moschata;Gourd…
840;840_Bor_2017_Pumpkin_NA_NA;Borketey, 2018, [10.21275/ART20202740];[10.21275/ART20202740];Cucurbita pepo ;Pumpkin;Cucurbitaceae;NA;F;Africa;Ghana;Ashanti Region;"7.079444; -1.397222";YES;2017;flower;BH;NA;;;;;;;;;;;;;365.25;;3;255.08;;3;10050;;3;7450;;3;254.42;;3;190.17;;3;;;;;;;0;;3;0;;3;0;;3;0.258706468;0.316477156;N
841;841_Dor_2011_Cucumber_NA_crop;Dorjay, 2017, [10.17519/apiculture.2017.06.32.2.77];[10.17519/apiculture.2017.06.32.2.77];Cucumis sativus ;Cucumber;Cucurbitaceae;NA;F;Asia;India;Chatha, jammu;"32.653676; 74.804549";NO;2011;plant;EH;crop;76;;5;74.76;;5;;;;;;;;;;;;;;;;;;;;;;;;;22.53;;5;;;;;;;;;;;;;0.016315789;0.016450358;N
842;842_Dor_2011_Bitter melon_NA_crop;Dorjay, 2017, [10.17519/apiculture.2017.06.32.2.77];[10.17519/apiculture.2017.06.32.2.77];Momordica charantia ;Bitter melon;Cucurbitaceae;NA;F;Asia;India;Chatha, jammu;"32.653676; 74.804549";NO;2011;plant;EH;crop;60.32;;5;65.21;;5;;;;;;;;;;;;;;;;;;;;;;;;;20.73;;5;;;;;;;;;;;;;0;-0.077949108;N
843;843_Mal_2000_Gourd_cv. 'Baromasi'_NA;Malek 2011, [Malek, M. A., & Chowdhury, N. U. (2011). Effect of irrigation and pollination on the yield of pumpkin. J. Agrofor. Environ, 5, 41-44.];[Malek, M. A., & Chowdhury, N. U. (2011). Effect of irrigation and pollination on the yield of pumpkin. J. Agrofor. Environ, 5, 41-44.];Cucurbita moschata;Gourd;Cucurbitaceae;cv. 'Baromasi';F;Asia;Bangladesh;My…
844;844_Mac_2019_Gourd_cv. 'Meni Brasileira'_NA;Maciel, 2019, [Maciel, M. D. S. (2019). Polinização da abóbora (Cucurbita Moschata D.): biologia floral, visitantes florais e requerimentos de polinização (Bachelor's thesis, Brasil).];[Maciel, M. D. S. (2019). Polinização da abóbora (Cucurbita Moschata D.): biologia floral, visitantes florais e requerimentos de polinização (Bachelor's thesis, Brasi…
845;845_Mes_NA_Persimmon_cv. 'Fuyu'_NA;Messaoudi, 2008, [10.17660/ActaHortic.2009.833.37];[10.17660/ActaHortic.2009.833.37];Diospyros kaki;Persimmon;Ebenaceae;cv. 'Fuyu';F;Africa;Morocco;Sais Plateau;"31.7917; -7.0926";YES;NA;plant;H;NA;49.8;;3;65;;3;;;;;;;;;;;;;168;;3;122;;3;;;;;;;;;;;;;;;;;;;;;;0;0.026785324;N
846;846_Woo_1988_Persimmon_cv. 'Fuyu'_cultivar;Woodburn, 1996, [10.21273/HORTSCI.31.2.218];[10.21273/HORTSCI.31.2.218];Diospyros kaki;Persimmon;Ebenaceae;cv. 'Fuyu';F;North America;United States of America;Gainesville;"28.43; -82.25";YES;1988;flower;BH;cultivar;66.7;;12;43.2;;291;;;;;;;4.1;;8;3.4;;126;210;;8;180;;126;0.87;;8;0.95;;126;2.8;;142;;;;0;;142;175;;4;;;;0.24759049;0.171939477;N
847;847_Woo_1989_Persimmon_cv. 'Fuyu'_cultivar;Woodburn, 1996, [10.21273/HORTSCI.31.2.218];[10.21273/HORTSCI.31.2.218];Diospyros kaki;Persimmon;Ebenaceae;cv. 'Fuyu';F;North America;United States of America;Gainesville;"28.43; -82.25";YES;1989;flower;BH;cultivar;54;;63;15.9;;69;;;;;;;3.1;;34;0;;11;168;;34;184;;11;;;;;;;26;;66;;;;;;;145;;17;;;;0.705555556;3.057057693;Y
848;848_Woo_1988_Persimmon_cv. 'Tabebashi'_cultivar;Woodburn, 1996, [10.21273/HORTSCI.31.2.218];[10.21273/HORTSCI.31.2.218];Diospyros kaki;Persimmon;Ebenaceae;cv. 'Tabebashi';F;North America;United States of America;Gainesville;"28.43; -82.25";YES;1988;flower;BH;cultivar;63;;27;56.9;;394;;;;;;;0.39;;17;0.02;;224;258.2;;17;237.7;;224;;;;;;;31.8;;85;;;;;;;185.9;;27;;;;0.088110607;1.051659652;N
849;849_Geo_1988_Persimmon_cv. 'Fuyu'_time period;George, 1993, [10.1080/00221589.1993.11516372];[10.1080/00221589.1993.11516372];Diospyros kaki;Persimmon;Ebenaceae;cv. 'Fuyu';F;Oceania;Australia;Nambour;"-26.6237; 152.9588";NO;1988;flower;H;time period;81.1;;400;70.5;;400;;;;;;;2.39;;324;1.02;;282;147.5;;324;139.8;;282;;;;;;;59.4;;400;;;;0;;238;124.5;;238;;;;0.091453113;0.348392112;N
850;850_Geo_1989_Persimmon_cv. 'Fuyu'_time period;George, 1993, [10.1080/00221589.1993.11516372];[10.1080/00221589.1993.11516372];Diospyros kaki;Persimmon;Ebenaceae;cv. 'Fuyu';F;Oceania;Australia;Nambour;"-26.6237; 152.9588";NO;1989;flower;H;time period;63.1;;144;28.6;;144;;;;;;;3.9;;91;0.8;;41;205.1;;91;166.6;;41;;;;;;;20.6;;144;;;;0;;30;160.4;;30;;;;0.36723225;0.861112031;N
851;851_Kar_1995_Persimmon_cv. 'Fuyu'_cultivar;Karabiyik, 2016, [Karabiyik, ?., Eti, S., & Ye?ilo?lu, T. (2016). Role of pollination on increasing fruit set level in some non-astringent persimmon cultivars. Agriculture and Food.];[Karabiyik, ?., Eti, S., & Ye?ilo?lu, T. (2016). Role of pollination on increasing fruit set level in some non-astringent persimmon cultivars. Agriculture and Food.];Dio…
852;852_Kar_1995_Persimmon_cv. 'Giant Fuyu'_cultivar;Karabiyik, 2016, [Karabiyik, ?., Eti, S., & Ye?ilo?lu, T. (2016). Role of pollination on increasing fruit set level in some non-astringent persimmon cultivars. Agriculture and Food.];[Karabiyik, ?., Eti, S., & Ye?ilo?lu, T. (2016). Role of pollination on increasing fruit set level in some non-astringent persimmon cultivars. Agriculture and Food…
853;853_Kar_1995_Persimmon_cv. 'O'Gosho'_cultivar;Karabiyik, 2016, [Karabiyik, ?., Eti, S., & Ye?ilo?lu, T. (2016). Role of pollination on increasing fruit set level in some non-astringent persimmon cultivars. Agriculture and Food.];[Karabiyik, ?., Eti, S., & Ye?ilo?lu, T. (2016). Role of pollination on increasing fruit set level in some non-astringent persimmon cultivars. Agriculture and Food.];…
854;854_Sug_1995_Persimmon_cv. 'Matsumoto-Wase-Fuyu'_NA;Sugiyama, 1995, [10.1016/0304-4238(94)00712-O];[10.1016/0304-4238(94)00712-O];Diospyros kaki;Persimmon;Ebenaceae;cv. 'Matsumoto-Wase-Fuyu';F;Asia;Japan;Tokio, Kanagawa;"35.4914; 139.2841";NO;1995;branch;H;NA;56.981;;120;33.237;;120;;;;;;;;;;;;;17.3;;20;14.7;;20;;;;;;;;;;;;;;;;;;;;;;0.28349466;0.350956587;N
855;855_Pav_2017_Golden berry_NA_NA;Pavanelo, 2019, [Pavanelo, A. M. (2019). Biologia reprodutiva e da polinização de Physalis peruviana L.];[Pavanelo, A. M. (2019). Biologia reprodutiva e da polinização de Physalis peruviana L.];Physalis peruviana ;Golden berry;Solanaceae;NA;F;South America;Brazil;Cerro Largo;"-28.143399; -54.759884";YES;2017;flower;H;NA;72.92;4.353948387;96;88.46;1.629157402;26…
856;856_Mas_2010_Cottonseed_cv. 'CNPA-7MH'_NA;Mascena, 2011, [Mascena, V. M. (2011). Abelhas visitantes florais, potenciais polinizadoras do algodoeiro (Gossypium hirsutum L.) em cultivo agroecológico.];[Mascena, V. M. (2011). Abelhas visitantes florais, potenciais polinizadoras do algodoeiro (Gossypium hirsutum L.) em cultivo agroecológico.];Gossypium hirsutum ;Cottonseed;Malvaceae;cv. 'CNPA-7MH…
857;857_Per_2015_Okra_NA_NA;Perera, 2019, [10.26786/1920-7603(2018)20];[10.26786/1920-7603(2018)20];Abelmoschus esculentus;Okra;Malvaceae;NA;F;Asia;Sri Lanka;Kurunegala;"7.85; 8.55";YES;2015;flower;BH;NA;100;;25;100;;25;36.12;;25;45.986;;25;;;;;;;;;;;;;;;;;;;100;;25;20.909;;25;;;;;;;;;;0;-0.120745137;N
858;858_Net_2009_Arabic Coffee_cv. 'Mundo Novo'_cultivar;Neto, 2010, [Carvalho Neto, F. H. D. (2010). Abelhas visitantes florais e potenciais polinizadoras do café (Coffea arabica L.) ecológico e sombreado no Maciço de Baturité-Ceará.];[Carvalho Neto, F. H. D. (2010). Abelhas visitantes florais e potenciais polinizadoras do café (Coffea arabica L.) ecológico e sombreado no Maciço de Baturité-Cear…
859;859_Net_2009_Arabic Coffee_cv. 'Maragogipe'_cultivar;Neto, 2010, [Carvalho Neto, F. H. D. (2010). Abelhas visitantes florais e potenciais polinizadoras do café (Coffea arabica L.) ecológico e sombreado no Maciço de Baturité-Ceará.];[Carvalho Neto, F. H. D. (2010). Abelhas visitantes florais e potenciais polinizadoras do café (Coffea arabica L.) ecológico e sombreado no Maciço de Baturité-Cear…
860;860_Riz_2009_Jatrofa_NA_NA;Rizzardo, 2012b, [Rizzardo, R. A. G. (2012). A abelha melífera africanizada (Apis mellifera L.) na polinização e produção de óleo das sementes do pinhão manso (Jatropha curcas L.).];[Rizzardo, R. A. G. (2012). A abelha melífera africanizada (Apis mellifera L.) na polinização e produção de óleo das sementes do pinhão manso (Jatropha curcas L.).];Jatropha curcas ;Jatr…
861;861_Jay_2010_Sunflower_clone 'NDSH-1'_NA;Jayanand, 2010, [Jayanand, J. A. (2010). Pollinator diversity, foraging ecology and role of honey bees in seed production of sunflower (Helianthus annuus L.). Ph.D diss., Acharya NG Ranga Agricultural University.];[Jayanand, J. A. (2010). Pollinator diversity, foraging ecology and role of honey bees in seed production of sunflower (Helianthus annuus L.…
862;862_Gon_2003_Cherimoya_cv. 'Fino de Jete'_NA;González, 2006, [10.1016/j.scienta.2006.06.015];[10.1016/j.scienta.2006.06.015];Annona cherimoya;Cherimoya;Annonaceae;cv. 'Fino de Jete';F;Europe;Spain;Almería;"36.793735; -2.720014";NO;2003;plant;H;NA;100;;4;16.7;;4;;;;;;;64;;4;12;;4;571;;4;156;;4;;;;;;;;;;;;;;;;;;;;;;0.779897548;1.587090368;N
863;863_Juh_2008_Jatrofa_NA_NA;Juhász, 2011, [10.1590/S0100-204X2009000900001];[10.1590/S0100-204X2009000900001];Jatropha curcas ;Jatrofa;Euphorbiaceae;NA;S;South America;Brazil;Minas gerais;"-15.797222; -43.308611";NO;2008;inflor.;H;NA;88;;;;;;;;;;;;2.7;;;2.93;;;2.88;;;3.14;;;0.67;;;0.69;;;;;;;;;;;;;;;;;;1;-0.06586568;N
864;864_Kau_2008_Jatrofa_NA_NA;Kaur, 2011, [Kaur, K., Dhillon, G. P. S., & Gill, R. I. S. (2011). Floral biology and breeding system of Jatropha curcas in North-Western India. Journal of Tropical Forest Science, 4-9.];[Kaur, K., Dhillon, G. P. S., & Gill, R. I. S. (2011). Floral biology and breeding system of Jatropha curcas in North-Western India. Journal of Tropical Forest Science, 4-9.];Jatrop…
865;865_She_2005_Sweet cherry_cv. 'Bing'_NA;Sheard, 2008, [Sheard, A. G. (2008). Factors leading to poor fruit set and yield of sweet cherries in South Africa (Doctoral dissertation, Stellenbosch: Stellenbosch University).];[Sheard, A. G. (2008). Factors leading to poor fruit set and yield of sweet cherries in South Africa (Doctoral dissertation, Stellenbosch: Stellenbosch University).];Prunus av…
866;866_Vla_2018_Honeysuckle_cv. 'Gerda'_cultivar;Vladek, 2018, [Vladek, A., Hybl, M., & Pridal, A. (2018, January). Pollination and pollinators of haskap (Lonicera caerulea). In Proceedings of International PhD Students Conference MendelNet, New York, NY, USA (pp. 211-216).];[Vladek, A., Hybl, M., & Pridal, A. (2018, January). Pollination and pollinators of haskap (Lonicera caerulea). In Proceed…
867;867_Vla_2018_Honeysuckle_cv. 'Viola'_cultivar;Vladek, 2018, [Vladek, A., Hybl, M., & Pridal, A. (2018, January). Pollination and pollinators of haskap (Lonicera caerulea). In Proceedings of International PhD Students Conference MendelNet, New York, NY, USA (pp. 211-216).];[Vladek, A., Hybl, M., & Pridal, A. (2018, January). Pollination and pollinators of haskap (Lonicera caerulea). In Proceed…
868;868_San_2014_Macadamia_NA_NA;Santos, 2016, [Santos, R. D. S. (2016). Requerimentos reprodutivos de duas culturas agrícolas no agreste pernambucano.];[Santos, R. D. S. (2016). Requerimentos reprodutivos de duas culturas agrícolas no agreste pernambucano.];Macadamia integrifolia;Macadamia;Proteaceae;NA;S;South America;Brazil;Brejão;"-9; -36.05";YES;2014;flower;BEH;NA;6.57;4.635108251;350;1.96;7…
869;869_Gue_2004_Acerola cherry_NA_time period;Guedes, 2011, [10.1590/S0100-29452011005000060];[10.1590/S0100-29452011005000060];Malpighia emarginata;Acerola cherry;Malpighiaceae;NA;F;South America;Brazil;Santa Gertrudes;"-7.016667; -37.283333";NO;2004;flower;H;time period;32.3;8.099462945;300;20;6.92820323;300;;;;;;;;;;;;;;;;;;;;;;;;;;;;;;;;;;;;;;;;0.380804954;0.479334957;N
870;870_Gue_2005_Acerola cherry_NA_time period;Guedes, 2011, [10.1590/S0100-29452011005000060];[10.1590/S0100-29452011005000060];Malpighia emarginata;Acerola cherry;Malpighiaceae;NA;F;South America;Brazil;Santa Gertrudes;"-7.016667; -37.283333";NO;2005;flower;H;time period;55.3;8.61146329;300;31.7;8.059361017;300;;;;;;;;;;;;;;;;;;;;;;;;;;;;;;;;;;;;;;;;0.42676311;0.556456228;N
871;871_Oli_2010_Acerola cherry_NA_NA;Oliveira, 2012, [Oliveira, G. A. D. (2012). Riqueza de espécies, abundância e eficiência de polinização de abelhas Centridini (Hymenoptera, Apidae) e nidificação de abelhas solitárias (Hymenoptera, Apoidea) em áreas cultivadas com aceroleira (Malpighia emarginata DC Malpighiaceae) no semiárido baiano.];[Oliveira, G. A. D. (2012). Riqueza de espécies, abundânc…
872;872_Wit_1992_Apple_cv. 'Elstar'_cultivar_time period;Witte, 1995, [10.17660/ActaHortic.1996.423.23];[10.17660/ActaHortic.1996.423.23];Malus domestica;Apple;Rosaceae;cv. 'Elstar';F;Europe;Belgium;NA;"50.5039; 4.4699";NO;1992;flower;BH;cultivar_time period;64;;150;35;;150;;;;;;;4.5;;96;3.2;;53;164;;96;149;;53;;;;;;;3;;150;;;;;;;;;;;;;0.272294207;0.34679391;N
873;873_Wit_1992_Apple_cv. 'Gala'_cultivar_time period;Witte, 1995, [10.17660/ActaHortic.1996.423.23];[10.17660/ActaHortic.1996.423.23];Malus domestica;Apple;Rosaceae;cv. 'Gala';F;Europe;Belgium;NA;"50.5039; 4.4699";NO;1992;flower;BH;cultivar_time period;38;;150;27;;150;;;;;;;5.3;;57;3.4;;41;131;;57;132;;41;;;;;;;3;;150;;;;;;;;;;;;;0.289473684;0.259358694;N
874;874_Wit_1992_Apple_cv. 'Golden'_cultivar_time period;Witte, 1995, [10.17660/ActaHortic.1996.423.23];[10.17660/ActaHortic.1996.423.23];Malus domestica;Apple;Rosaceae;cv. 'Golden';F;Europe;Belgium;NA;"50.5039; 4.4699";NO;1992;flower;BH;cultivar_time period;34;;150;17;;150;;;;;;;5;;51;4.9;;26;181;;51;181;;26;;;;;;;7;;150;;;;;;;;;;;;;0.25;0.237783296;N
875;875_Wit_1992_Apple_cv. 'Jogold'_cultivar_time period;Witte, 1995, [10.17660/ActaHortic.1996.423.23];[10.17660/ActaHortic.1996.423.23];Malus domestica;Apple;Rosaceae;cv. 'Jogold';F;Europe;Belgium;NA;"50.5039; 4.4699";NO;1992;flower;BH;cultivar_time period;32;;150;18;;150;;;;;;;2;;48;2;;27;189;;48;202;;27;;;;;;;3;;150;;;;;;;;;;;;;0.4375;0.169614488;N
876;876_Wit_1993_Apple_cv. 'Elstar'_cultivar_time period;Witte, 1995, [10.17660/ActaHortic.1996.423.23];[10.17660/ActaHortic.1996.423.23];Malus domestica;Apple;Rosaceae;cv. 'Elstar';F;Europe;Belgium;NA;"50.5039; 4.4699";NO;1993;flower;BH;cultivar_time period;48;;150;32;;150;;;;;;;5.6;;72;3.7;;48;115;;72;112;;48;;;;;;;8;;150;;;;;;;;;;;;;0.179710145;0.282110714;N
877;877_Wit_1993_Apple_cv. 'Gala'_cultivar_time period;Witte, 1995, [10.17660/ActaHortic.1996.423.23];[10.17660/ActaHortic.1996.423.23];Malus domestica;Apple;Rosaceae;cv. 'Gala';F;Europe;Belgium;NA;"50.5039; 4.4699";NO;1993;flower;BH;cultivar_time period;48;;150;50;;150;;;;;;;5.3;;72;3.4;;75;140;;72;125;;75;;;;;;;27;;150;;;;;;;;;;;;;0.107142857;0.172146027;N
878;878_Wit_1993_Apple_cv. 'Golden'_cultivar_time period;Witte, 1995, [10.17660/ActaHortic.1996.423.23];[10.17660/ActaHortic.1996.423.23];Malus domestica;Apple;Rosaceae;cv. 'Golden';F;Europe;Belgium;NA;"50.5039; 4.4699";NO;1993;flower;BH;cultivar_time period;48;;150;39;;150;;;;;;;5;;72;4.9;;59;164;;72;150;;59;;;;;;;11;;150;;;;;;;;;;;;;0.136432927;0.105691069;N
879;879_Wit_1993_Apple_cv. 'Jogold'_cultivar_time period;Witte, 1995, [10.17660/ActaHortic.1996.423.23];[10.17660/ActaHortic.1996.423.23];Malus domestica;Apple;Rosaceae;cv. 'Jogold';F;Europe;Belgium;NA;"50.5039; 4.4699";NO;1993;flower;BH;cultivar_time period;40;;150;29;;150;;;;;;;2;;60;2;;44;135;;60;158;;44;;;;;;;16;;150;;;;;;;;;;;;;0.275;0.054754457;N
880;880_Wit_1994_Apple_cv. 'Elstar'_cultivar_time period;Witte, 1995, [10.17660/ActaHortic.1996.423.23];[10.17660/ActaHortic.1996.423.23];Malus domestica;Apple;Rosaceae;cv. 'Elstar';F;Europe;Belgium;NA;"50.5039; 4.4699";NO;1994;flower;BH;cultivar_time period;70;;150;25;;150;;;;;;;3.7;;105;1.4;;38;152;;105;158;;38;;;;;;;24;;150;;;;;;;;;;;;;0.642857143;0.654255163;N
881;881_Wit_1994_Apple_cv. 'Gala'_cultivar_time period;Witte, 1995, [10.17660/ActaHortic.1996.423.23];[10.17660/ActaHortic.1996.423.23];Malus domestica;Apple;Rosaceae;cv. 'Gala';F;Europe;Belgium;NA;"50.5039; 4.4699";NO;1994;flower;BH;cultivar_time period;39;;150;38;;150;;;;;;;2.3;;59;2.5;;57;115;;59;142;;57;;;;;;;13;;150;;;;;;;;;;;;;0;-0.089433684;N
882;882_Wit_1994_Apple_cv. 'Golden'_cultivar_time period;Witte, 1995, [10.17660/ActaHortic.1996.423.23];[10.17660/ActaHortic.1996.423.23];Malus domestica;Apple;Rosaceae;cv. 'Golden';F;Europe;Belgium;NA;"50.5039; 4.4699";NO;1994;flower;BH;cultivar_time period;39;;150;22;;150;;;;;;;3.2;;59;3.1;;33;163;;59;158;;33;;;;;;;5;;150;;;;;;;;;;;;;0.233286141;0.211807686;N
883;883_Wit_1994_Apple_cv. 'Jogold'_cultivar_time period;Witte, 1995, [10.17660/ActaHortic.1996.423.23];[10.17660/ActaHortic.1996.423.23];Malus domestica;Apple;Rosaceae;cv. 'Jogold';F;Europe;Belgium;NA;"50.5039; 4.4699";NO;1994;flower;BH;cultivar_time period;43;;150;29;;150;;;;;;;1.2;;65;1.3;;44;194;;65;200;;44;;;;;;;15;;150;;;;;;;;;;;;;0.325581395;0.094467457;N
884;884_Cue_NA_Loquat_cv. 'Algerie'_NA;Cuevas, 2003, [10.1051/fruits:2003004];[10.1051/fruits:2003004];Eriobotrya japonica;Loquat;Rosaceae;cv. 'Algerie';F;Europe;Spain;Ejido;"36.732845; -2.771108";NO;NA;inflor.;BH;NA;;;;;;;;;;;;;2.58;;16;1.74;;16;28.88;;16;32.24;;16;;;;;;;;;;;;;;;;;;;;;;0;0.141922841;N
885;885_Kau_1994_Japanese quince_various_NA;Kaufmane, 2002, [10.1016/S0304-4238(01)00371-5Get rights and content];[10.1016/S0304-4238(01)00371-5Get rights and content];Chaenomeles japonica;Japanese quince;Rosaceae;various;F;Europe;Sweden;Balsgård;"56.106851; 14.164681";NO;1994;inflor.;BEH;NA;55.5;;13;48.6;;13;;;;;;;;;;;;;;;;;;;;;;;;;;;;;;;;;;;;;;;;0.124324324;0.13275949;N
886;886_Oli_2009_Hog plum_cv. 'Lagoa Redonda'_NA;Oliveira, 2010, [Oliveira, M. O. D. (2010). Abelhas visitantes florais e potenciais polinizadores da cajazeira (Spondias mombin L.) sob cultivo, na chapada do Apodi, Ceará.];[Oliveira, M. O. D. (2010). Abelhas visitantes florais e potenciais polinizadores da cajazeira (Spondias mombin L.) sob cultivo, na chapada do Apodi, Ceará.];Spondias mombin ;H…
887;887_Sil_2006_Cottonseed_NA_site;Silva, 2007a, [Silva, E. M. S. D. (2007). Abelhas visitantes florais do algodoeiro (gossypium hirsutum) em quixeramobim e quixeré, estado do ceará, e seus efeitos na qualidade da fibra e semente.];[Silva, E. M. S. D. (2007). Abelhas visitantes florais do algodoeiro (gossypium hirsutum) em quixeramobim e quixeré, estado do ceará, e seus efeitos na qualidade da f…
888;888_Sil_2006_Cottonseed_NA_site;Silva, 2007a, [Silva, E. M. S. D. (2007). Abelhas visitantes florais do algodoeiro (gossypium hirsutum) em quixeramobim e quixeré, estado do ceará, e seus efeitos na qualidade da fibra e semente.];[Silva, E. M. S. D. (2007). Abelhas visitantes florais do algodoeiro (gossypium hirsutum) em quixeramobim e quixeré, estado do ceará, e seus efeitos na qualidade da f…
889;889_Mél_2009_Gourd_var. jacarezinho_NA;Mélo, 2010, [Mélo, D. D. B. M. (2010). Polinização da abóbora (Curcubita moschata D.) pela abelha Arapuá (Trigona spinipes): requerimentos da cultura e eficiência do polinizador.];[Mélo, D. D. B. M. (2010). Polinização da abóbora (Curcubita moschata D.) pela abelha Arapuá (Trigona spinipes): requerimentos da cultura e eficiência do polinizador.];Cucurbit…
890;890_Baz_2015_Gourd_var. loche_NA;Bazo, 2018, [10.21704/rea.v17i2.1239];[10.21704/rea.v17i2.1239];Cucurbita moschata;Gourd;Cucurbitaceae;var. loche;F;South America;Peru;Chiclayo-Lambayeque ;"-12.084642; -76.948074";NO;2015;plant;H;NA;90;;10;100;;10;;;;;;;;;;;;;;;;;;;;;;;;;30;;10;;;;;;;;;;;;;0;-0.105360516;N
891;891_Gue_1982_Sweet cherry_cv. 'Royal Ann'_cultivar_time period;Guerrero, 1984, [Guerrero-Prieto, V. M. (1984). Evaluation of pollinizers for Royal Ann sweet cherry (Prunus avium L.) in the Willamette Valley.];[Guerrero-Prieto, V. M. (1984). Evaluation of pollinizers for Royal Ann sweet cherry (Prunus avium L.) in the Willamette Valley.];Prunus avium ;Sweet cherry;Rosaceae;cv. 'Royal Ann';F;No…
892;892_Gue_1983_Sweet cherry_cv. 'Royal Ann'_cultivar_time period;Guerrero, 1984, [Guerrero-Prieto, V. M. (1984). Evaluation of pollinizers for Royal Ann sweet cherry (Prunus avium L.) in the Willamette Valley.];[Guerrero-Prieto, V. M. (1984). Evaluation of pollinizers for Royal Ann sweet cherry (Prunus avium L.) in the Willamette Valley.];Prunus avium ;Sweet cherry;Rosaceae;cv. 'Royal Ann';F;No…
893;893_Gue_1983_Sweet cherry_cv. 'Bada'_cultivar_time period;Guerrero, 1984, [Guerrero-Prieto, V. M. (1984). Evaluation of pollinizers for Royal Ann sweet cherry (Prunus avium L.) in the Willamette Valley.];[Guerrero-Prieto, V. M. (1984). Evaluation of pollinizers for Royal Ann sweet cherry (Prunus avium L.) in the Willamette Valley.];Prunus avium ;Sweet cherry;Rosaceae;cv. 'Bada';F;North Americ…
894;894_Gue_1983_Sweet cherry_cv. 'Rainier'_cultivar_time period;Guerrero, 1984, [Guerrero-Prieto, V. M. (1984). Evaluation of pollinizers for Royal Ann sweet cherry (Prunus avium L.) in the Willamette Valley.];[Guerrero-Prieto, V. M. (1984). Evaluation of pollinizers for Royal Ann sweet cherry (Prunus avium L.) in the Willamette Valley.];Prunus avium ;Sweet cherry;Rosaceae;cv. 'Rainier';F;North …
895;895_Gue_1983_Sweet cherry_cv. 'Corum'_cultivar_time period;Guerrero, 1984, [Guerrero-Prieto, V. M. (1984). Evaluation of pollinizers for Royal Ann sweet cherry (Prunus avium L.) in the Willamette Valley.];[Guerrero-Prieto, V. M. (1984). Evaluation of pollinizers for Royal Ann sweet cherry (Prunus avium L.) in the Willamette Valley.];Prunus avium ;Sweet cherry;Rosaceae;cv. 'Corum';F;North Amer…
896;896_Gue_1983_Sweet cherry_cv.' Vega'_cultivar_time period;Guerrero, 1984, [Guerrero-Prieto, V. M. (1984). Evaluation of pollinizers for Royal Ann sweet cherry (Prunus avium L.) in the Willamette Valley.];[Guerrero-Prieto, V. M. (1984). Evaluation of pollinizers for Royal Ann sweet cherry (Prunus avium L.) in the Willamette Valley.];Prunus avium ;Sweet cherry;Rosaceae;cv.' Vega';F;North Americ…
897;897_Spo_2004_Cocoa_NA_NA;Sporn, 2007, [10.1016/j.agee.2007.02.009];[10.1016/j.agee.2007.02.009];Theobroma cacao ;Cocoa;Malvaceae;NA;S;Asia;Indonesia;Central Sulawesi, Kulawi Valley;"-1.43; 121.4456";NO;2004;flower;H;NA;11.86;;1534;2.16;;1543;;;;;;;;;;;;;;;;;;;;;;;;;;;;;;;;;;;;;;;;0.817875211;1.703063172;N
898;898_Ata_2013_Clementine_NA_time period;Atawia, 2016, [Atawia, A. R., Abd EL-Latif, F. M., EL-Badawy, H. E., Abo-Aziz, A. B., & Abdelkhalek, A. (2016). Effect of various pollen sources on flowering, fruiting and some fruit properties of Clementine mandarin. Egypt. J. Plant Breed, 20(1), 91-106.];[Atawia, A. R., Abd EL-Latif, F. M., EL-Badawy, H. E., Abo-Aziz, A. B., & Abdelkhalek, A. (2016). E…
899;899_Ata_2014_Clementine_NA_time period;Atawia, 2016, [Atawia, A. R., Abd EL-Latif, F. M., EL-Badawy, H. E., Abo-Aziz, A. B., & Abdelkhalek, A. (2016). Effect of various pollen sources on flowering, fruiting and some fruit properties of Clementine mandarin. Egypt. J. Plant Breed, 20(1), 91-106.];[Atawia, A. R., Abd EL-Latif, F. M., EL-Badawy, H. E., Abo-Aziz, A. B., & Abdelkhalek, A. (2016). E…
900;900_Sri_NA_Mango_cv. 'Amrapali'_NA;Srivastav, 2014, [Srivastav, A. M., Singh, A. K., Dubey, A. K., & Bhagat, S. K. (2014). Effect of self-, open-and cross-pollination with Sensation on fruit set in mango cultivar. Indian Journal of Horticulture, 71(3), 412-414.];[Srivastav, A. M., Singh, A. K., Dubey, A. K., & Bhagat, S. K. (2014). Effect of self-, open-and cross-pollination with Sensation on…
901;901_Hos_2017_Cucumber_NA_NA;Hossain, 2018, [10.3329/jbcbm.v4i2.39854];[10.3329/jbcbm.v4i2.39854];Cucumis sativus ;Cucumber;Cucurbitaceae;NA;F;Asia;Bangladesh;Dhaka;"23.770641; 90.377068";YES;2017;flower;BH;NA;70.68;;48;61.92;;48;;;;;;;425.22;;5;403.43;;5;985.13;;15;977.87;;10;28.64;;15;27.73;;5;48.96;;48;;;;390.56;;5;770.51;;15;23.14;;5;0.065654233;0.056152367;N
902;902_Nis_1956_Passion fruit_NA_site;Nishida, 1958, [10.1093/jee/51.2.146];[10.1093/jee/51.2.146];Passiflora edulis;Passion fruit;Passifloraceae;NA;F;North America;United States of America;Oahu, Waimanalo;"21.35; -157.7208";NO;1956;flower;H;site;100;;;9.208666667;;;;;;;;;;;;;;;;;;;;;;;;;;;0;;;;;;;;;;;;;;;0.907913333;2.385025116;N
903;903_Nis_1956_Passion fruit_NA_site;Nishida, 1958, [10.1093/jee/51.2.146];[10.1093/jee/51.2.146];Passiflora edulis;Passion fruit;Passifloraceae;NA;F;North America;United States of America;Oahu, Kunia;"21.35; -157.7208";NO;1956;flower;H;site;88.06733333;;;27.45033333;;;;;;;;;;;;;;;;;;;;;;;;;;;0;;;;;;;;;;;;;;;0.688302889;1.165723362;N
904;904_Nis_1956_Passion fruit_NA_site;Nishida, 1958, [10.1093/jee/51.2.146];[10.1093/jee/51.2.146];Passiflora edulis;Passion fruit;Passifloraceae;NA;F;North America;United States of America;Oahu, Kunia;"21.35; -157.7208";NO;1956;flower;H;site;57.19;;;58.49966667;;;;;;;;;;;;;;;;;;;;;;;;;;;0;;;;;;;;;;;;;;;0;-0.022641998;N
905;905_Nis_1956_Passion fruit_NA_site;Nishida, 1958, [10.1093/jee/51.2.146];[10.1093/jee/51.2.146];Passiflora edulis;Passion fruit;Passifloraceae;NA;F;North America;United States of America;Hawai, Hilo;"21.35; -157.7208";NO;1956;flower;H;site;69.20833333;;;65.39566667;;;;;;;;;;;;;;;;;;;;;;;;;;;0;;;;;;;;;;;;;;;0.055089705;0.056665282;N
906;906_Gue_NA_Japanese plum_cv. 'Simka'_NA;Guerra, 2011, [10.21273/JASHS.136.6.375];[10.21273/JASHS.136.6.375];Prunus salicina;Japanese plum;Rosaceae;cv. 'Simka';F;Europe;Spain;Simka;"41.6488; -0.8891";NO;NA;flower;EH;NA;5;8.361817984;1472;6;9.018248167;1442;;;;;;;;;;;;;;;;;;;;;;;;;;;;;;;;;;;;;;;;0;-0.182321557;N
907;907_Pér_2010_Avocado_cv. 'West Indian'_NA;Pérez-Balam, 2012, [10.26786/1920-7603(2012)6];[10.26786/1920-7603(2012)6];Persea americana;Avocado;Lauraceae;cv. 'West Indian';F;North America;Mexico;Yucatan, Hunucma;"21.016300; -89.877200";NO;2010;flower;H;NA;55.3;10.62855997;457;58.9;10.2735799;436;;;;;;;;;;;;;;;;;;;;;;;;;8.3;;312;;;;;;;;;;;;;0;-0.063068182;N
908;908_Mic_1985_Acerola_cv. 'Florida Sweet'_cultivar;Michelini, 1989, [10.22004/ag.econ.260003];[10.22004/ag.econ.260003];Malpighia glabra ;Acerola;Malpighiaceae;cv. 'Florida Sweet';F;North America;Barbados;NA;"13.1939; -59.5432";NO;1985;flower;H;cultivar;21.454;;75;5.727;;75;;;;;;;;;;;;;;;;;;;;;;;;;;;;;;;;;;;;;;;;0.733056773;1.320719275;N
909;909_Mic_1985_Acerola_cv. 'Jumbo'_cultivar;Michelini, 1989, [10.22004/ag.econ.260003];[10.22004/ag.econ.260003];Malpighia glabra ;Acerola;Malpighiaceae;cv. 'Jumbo';F;North America;United States of America;Florida;"27.664800; -81.515800";NO;1985;flower;H;cultivar;16.321;;75;7.812;;75;;;;;;;;;;;;;;;;;;;;;;;;;;;;;;;;;;;;;;;;0.521352858;0.736791609;N
910;910_Mic_1985_Acerola_cv. 'Puerto Rico 1'_cultivar;Michelini, 1989, [10.22004/ag.econ.260003];[10.22004/ag.econ.260003];Malpighia glabra ;Acerola;Malpighiaceae;cv. 'Puerto Rico 1';F;North America;Puerto Rico;NA;"18.220800; -66.590100";NO;1985;flower;H;cultivar;39.525;;75;7.389;;75;;;;;;;;;;;;;;;;;;;;;;;;;;;;;;;;;;;;;;;;0.813055028;1.676940975;N
911;911_Mic_1985_Acerola_cv. 'Puerto Rico 2'_cultivar;Michelini, 1989, [10.22004/ag.econ.260003];[10.22004/ag.econ.260003];Malpighia glabra ;Acerola;Malpighiaceae;cv. 'Puerto Rico 2';F;North America;United States of America;Florida;"27.664800; -81.515800";NO;1985;flower;H;cultivar;16.469;;75;18.338;;75;;;;;;;;;;;;;;;;;;;;;;;;;;;;;;;;;;;;;;;;0;-0.107495584;N
912;912_Mic_1985_Acerola_cv. 'Puerto Rico 3'_cultivar;Michelini, 1989, [10.22004/ag.econ.260003];[10.22004/ag.econ.260003];Malpighia glabra ;Acerola;Malpighiaceae;cv. 'Puerto Rico 3';F;North America;Puerto Rico;NA;"18.220800; -66.590100";NO;1985;flower;H;cultivar;11.306;;75;1.38;;75;;;;;;;;;;;;;;;;;;;;;;;;;;;;;;;;;;;;;;;;0.877940916;2.103250059;N
913;913_Rhe_1976_Bean_cv. 'GLP-12'_NA;Rheenen, 1978, [10.1080/00128325.1978.11662997];[10.1080/00128325.1978.11662997];Phaseolus vulgaris ;Bean;Fabaceae;cv. 'GLP-12';F/S;Africa;Kenya;Thika;"-1.0388; 37.0834";NO;1976;flower;H;NA;30;;;15;;;;;;;;;82;;;36;;;;;;;;;;;;;;;;;;;;;;;;;;;;;;0.530487805;0.758173745;N
914;914_Los_2008_Apple_cv. 'Golden Delicious'_NA;Losada, 2013, [10.1111/aab.12035];[10.1111/aab.12035];Malus domestica;Apple;Rosaceae;cv. 'Golden Delicious';F;Europe;Spain;Huesca;"42.1318; -0.4078";NO;2008;flower;H;NA;23;;1000;15;;1000;;;;;;;;;;;;;;;;;;;;;;;;;;;;;;;;;;;;;;;;0.347826087;0.427444015;N
915;915_Gue_NA_Japanese plum_cv. 'Black Diamond'_cultivar;Guerra, 2010, [10.21273/JASHS.135.6.556];[10.21273/JASHS.135.6.556];Prunus salicina;Japanese plum;Rosaceae;cv. 'Black Diamond';F;Europe;Spain;NA;"40.4637; -3.7492";NO;NA;flower;BH;cultivar;3.3;4.061771412;517;1.2;4.385251646;1622;;;;;;;;;;;;;;;;;;;;;;;;;;;;;;;;;;;;;;;;0.636363636;1.011600912;N
916;916_Gue_NA_Japanese plum_cv. 'Fortune'_cultivar;Guerra, 2010, [10.21273/JASHS.135.6.556];[10.21273/JASHS.135.6.556];Prunus salicina;Japanese plum;Rosaceae;cv. 'Fortune';F;Europe;Spain;NA;"40.4637; -3.7492";NO;NA;flower;BH;cultivar;4.1;2.181192105;121;2;5.447421408;1514;;;;;;;;;;;;;;;;;;;;;;;;;;;;;;;;;;;;;;;;0.512195122;0.717839793;N
917;917_Gue_NA_Japanese plum_cv. 'Golden Globe'_cultivar;Guerra, 2010, [10.21273/JASHS.135.6.556];[10.21273/JASHS.135.6.556];Prunus salicina;Japanese plum;Rosaceae;cv. 'Golden Globe';F;Europe;Spain;NA;"40.4637; -3.7492";NO;NA;flower;BH;cultivar;5.1;8.686428553;1559;3.6;7.477174868;1611;;;;;;;;;;;;;;;;;;;;;;;;;;;;;;;;;;;;;;;;0.294117647;0.348306694;N
918;918_Gue_NA_Japanese plum_cv. 'Early Queen'_cultivar;Guerra, 2010, [10.21273/JASHS.135.6.556];[10.21273/JASHS.135.6.556];Prunus salicina;Japanese plum;Rosaceae;cv. 'Early Queen';F;Europe;Spain;NA;"40.4637; -3.7492";NO;NA;flower;BH;cultivar;5.2;5.15944183;540;2.9;7.180468578;1831;;;;;;;;;;;;;;;;;;;;;;;;;;;;;;;;;;;;;;;;0.442307692;0.583947889;N
919;919_Rad_NA_Sweet cherry_cv. 'Gomlicka'_cultivar_time period;Radunic, 2017, [10.1016/j.scienta.2017.06.010];[10.1016/j.scienta.2017.06.010];Prunus avium ;Sweet cherry;Rosaceae;cv. 'Gomlicka';F;Europe;Croatia;Kastela;"43.556111; 16.348889";NO;NA;branch;BH;cultivar_time period;39;;20;17.6;;20;;;;;;;;;;;;;;;;;;;;;;;;;;;;;;;;;;;;;;;;0.548717949;0.795662744;N
920;920_Rad_NA_Sweet cherry_cv. 'Stonska'_cultivar_time period;Radunic, 2017, [10.1016/j.scienta.2017.06.010];[10.1016/j.scienta.2017.06.010];Prunus avium ;Sweet cherry;Rosaceae;cv. 'Stonska';F;Europe;Croatia;Kastela;"43.556111; 16.348889";NO;NA;branch;BH;cultivar_time period;46.5;;20;18;;20;;;;;;;;;;;;;;;;;;;;;;;;;;;;;;;;;;;;;;;;0.612903226;0.949080555;N
921;921_Rad_NA_Sweet cherry_cv. 'Gomlicka'_cultivar_time period;Radunic, 2017, [10.1016/j.scienta.2017.06.010];[10.1016/j.scienta.2017.06.010];Prunus avium ;Sweet cherry;Rosaceae;cv. 'Gomlicka';F;Europe;Croatia;Kastela;"43.556111; 16.348889";NO;NA;branch;BH;cultivar_time period;42.7;;20;21.8;;20;;;;;;;;;;;;;;;;;;;;;;;;;;;;;;;;;;;;;;;;0.489461358;0.67228895;N
922;922_Rad_NA_Sweet cherry_cv. 'Stonska'_cultivar_time period;Radunic, 2017, [10.1016/j.scienta.2017.06.010];[10.1016/j.scienta.2017.06.010];Prunus avium ;Sweet cherry;Rosaceae;cv. 'Stonska';F;Europe;Croatia;Kastela;"43.556111; 16.348889";NO;NA;branch;BH;cultivar_time period;20.7;;20;16.8;;20;;;;;;;;;;;;;;;;;;;;;;;;;;;;;;;;;;;;;;;;0.188405797;0.208754814;N
923;923_Spi_1976_Apple_cv. 'Kent'_cultivar;Spiegel, 1982, [10.1080/00221589.1982.11515034];[10.1080/00221589.1982.11515034];Malus domestica;Apple;Rosaceae;cv. 'Kent';F;Europe;United Kingdom;Kent;"51.2787; 0.5217";NO;1976;flower;BH;cultivar;34.6;4.201208398;78;16.7;3.030070296;66;;;;;;;;;;;;;;;;;;;;;;;;;;;;;;;;;;;;;;;;0.51734104;0.728444963;N
924;924_Spi_1976_Apple_cv. 'Greensleeves'_cultivar;Spiegel, 1982, [10.1080/00221589.1982.11515034];[10.1080/00221589.1982.11515034];Malus domestica;Apple;Rosaceae;cv. 'Greensleeves';F;Europe;United Kingdom;Kent;"51.2787; 0.5217";NO;1976;flower;BH;cultivar;18.9;4.681762168;143;23;4.208325083;100;;;;;;;;;;;;;;;;;;;;;;;;;;;;;;;;;;;;;;;;0;-0.196332294;N
925;925_Spi_1976_Apple_cv. 'Cox'_cultivar;Spiegel, 1982, [10.1080/00221589.1982.11515034];[10.1080/00221589.1982.11515034];Malus domestica;Apple;Rosaceae;cv. 'Cox';F;Europe;United Kingdom;Kent;"51.2787; 0.5217";NO;1976;flower;BH;cultivar;30.8;6.753599337;214;22.9;3.82810619;83;;;;;;;;;;;;;;;;;;;;;;;;;;;;;;;;;;;;;;;;0.256493506;0.296377779;N
926;926_Dor_2010_Plum_cv. 'Poz Plava'_time period;Dordevic, 2016, [10.17660/ActaHortic.2016.1139.60];[10.17660/ActaHortic.2016.1139.60];Prunus domestica ;Plum;Rosaceae;cv. 'Poz Plava';F;Europe;Serbia;Cacak;"43.894653; 20.343704";YES;2010;flower;BEH;time period;41.45;;350;0.79;;350;;;;;;;;;;;;;;;;;;;;;;;;;;;;;;;;;;;;;;;;0.980940893;3.960210215;N
927;927_Dor_2011_Plum_cv. 'Poz Plava'_time period;Dordevic, 2016, [10.17660/ActaHortic.2016.1139.60];[10.17660/ActaHortic.2016.1139.60];Prunus domestica ;Plum;Rosaceae;cv. 'Poz Plava';F;Europe;Serbia;Cacak;"43.894653; 20.343704";YES;2011;flower;BEH;time period;30.92;;350;2.83;;350;;;;;;;;;;;;;;;;;;;;;;;;;;;;;;;;;;;;;;;;0.90847348;2.391126512;N
928;928_Bak_2014_Sweet cherry_NA_NA;Bakshi, 2018, [Bakshi, N., Devi, M., & Sharma, H. K. (2018). Effect of mode of pollination on fruit set and quality of sweet cherry (Prunus avium L.) in kullu valley of Himachal Pradesh. Journal of Pharmacognosy and Phytochemistry, 7(4), 2321-2325.];[Bakshi, N., Devi, M., & Sharma, H. K. (2018). Effect of mode of pollination on fruit set and quality of sweet ch…
929;929_Cer_1984_Sour cherry_cv. 'Cacanski Rubin'_cultivar_time period;Cerovic, 1992, [10.1400/14166];[10.1400/14166];Prunus cerasus ;Sour cherry;Rosaceae;cv. 'Cacanski Rubin';F;Europe;Serbia;Yugoslavia;"42.7833; 19.4667";NO;1984;branch;BH;cultivar_time period;8.1;;;3.6;;;;;;;;;;;;;;;;;;;;;;;;;;;;;;;;;;;;;;;;;;0.555555556;0.810930216;N
930;930_Cer_1984_Sour cherry_cv. 'Sumadinka'_cultivar_time period;Cerovic, 1992, [10.1400/14166];[10.1400/14166];Prunus cerasus ;Sour cherry;Rosaceae;cv. 'Sumadinka';F;Europe;Serbia;Yugoslavia;"42.7833; 19.4667";NO;1984;branch;BH;cultivar_time period;17.3;;;37.8;;;;;;;;;;;;;;;;;;;;;;;;;;;;;;;;;;;;;;;;;;0;-0.781602601;N
931;931_Cer_1985_Sour cherry_cv. 'Cacanski Rubin'_cultivar_time period;Cerovic, 1992, [10.1400/14166];[10.1400/14166];Prunus cerasus ;Sour cherry;Rosaceae;cv. 'Cacanski Rubin';F;Europe;Serbia;Yugoslavia;"42.7833; 19.4667";NO;1985;branch;BH;cultivar_time period;20.6;;;33;;;;;;;;;;;;;;;;;;;;;;;;;;;;;;;;;;;;;;;;;;0;-0.471216486;N
932;932_Cer_1985_Sour cherry_cv. 'Sumadinka'_cultivar_time period;Cerovic, 1992, [10.1400/14166];[10.1400/14166];Prunus cerasus ;Sour cherry;Rosaceae;cv. 'Sumadinka';F;Europe;Serbia;Yugoslavia;"42.7833; 19.4667";NO;1985;branch;BH;cultivar_time period;32;;;49.1;;;;;;;;;;;;;;;;;;;;;;;;;;;;;;;;;;;;;;;;;;0;-0.428123132;N
933;933_Dav_2009_Sour cherry_cv. 'Pandy 279'_cultivar_time period;Davarynejad, 2010, [10.31421/IJHS/16/1/857];[10.31421/IJHS/16/1/857];Prunus cerasus ;Sour cherry;Rosaceae;cv. 'Pandy 279';F;Europe;Hungary;Újfehértó;"47.801665; 21.639624";NO;2009;branch;BH;cultivar_time period;15.254;;10;10.186;;10;;;;;;;;;;;;;;;;;;;;;;;;;0.439;;10;;;;;;;;;;;;;0.332240724;0.403827535;N
934;934_Dav_2008_Sour cherry_cv. 'Csengodi'_cultivar_time period;Davarynejad, 2010, [10.31421/IJHS/16/1/857];[10.31421/IJHS/16/1/857];Prunus cerasus ;Sour cherry;Rosaceae;cv. 'Csengodi';F;Europe;Hungary;Újfehértó;"47.801665; 21.639624";NO;2008;branch;BH;cultivar_time period;10.861;;10;10.216;;10;;;;;;;;;;;;;;;;;;;;;;;;;1.372;;10;;;;;;;;;;;;;0.059386797;0.061223273;N
935;935_Dav_2009_Sour cherry_cv. 'Csengodi'_cultivar_time period;Davarynejad, 2010, [10.31421/IJHS/16/1/857];[10.31421/IJHS/16/1/857];Prunus cerasus ;Sour cherry;Rosaceae;cv. 'Csengodi';F;Europe;Hungary;Újfehértó;"47.801665; 21.639624";NO;2009;branch;BH;cultivar_time period;13.952;;10;24.758;;10;;;;;;;;;;;;;;;;;;;;;;;;;3.495;;10;;;;;;;;;;;;;0;-0.573525802;N
936;936_Dav_2008_Sour cherry_cv. 'Ujfehertoi furtos'_cultivar_time period;Davarynejad, 2010, [10.31421/IJHS/16/1/857];[10.31421/IJHS/16/1/857];Prunus cerasus ;Sour cherry;Rosaceae;cv. 'Ujfehertoi furtos';F;Europe;Hungary;Újfehértó;"47.801665; 21.639624";NO;2008;branch;BH;cultivar_time period;15.352;;10;19.332;;10;;;;;;;;;;;;;;;;;;;;;;;;;5.749;;10;;;;;;;;;;;;;0;-0.230515995;N
937;937_Dav_2009_Sour cherry_cv. 'Ujfehertoi furtos'_cultivar_time period;Davarynejad, 2010, [10.31421/IJHS/16/1/857];[10.31421/IJHS/16/1/857];Prunus cerasus ;Sour cherry;Rosaceae;cv. 'Ujfehertoi furtos';F;Europe;Hungary;Újfehértó;"47.801665; 21.639624";NO;2009;branch;BH;cultivar_time period;30.072;;10;23.502;;10;;;;;;;;;;;;;;;;;;;;;;;;;10.898;;10;;;;;;;;;;;;;0.218475658;0.246508982;N
938;938_Dav_2008_Sour cherry_cv. 'Petri'_cultivar_time period;Davarynejad, 2010, [10.31421/IJHS/16/1/857];[10.31421/IJHS/16/1/857];Prunus cerasus ;Sour cherry;Rosaceae;cv. 'Petri';F;Europe;Hungary;Újfehértó;"47.801665; 21.639624";NO;2008;branch;BH;cultivar_time period;14.585;;10;18.773;;10;;;;;;;;;;;;;;;;;;;;;;;;;11.986;;10;;;;;;;;;;;;;0;-0.252426064;N
939;939_Dav_2009_Sour cherry_cv. 'Petri'_cultivar_time period;Davarynejad, 2010, [10.31421/IJHS/16/1/857];[10.31421/IJHS/16/1/857];Prunus cerasus ;Sour cherry;Rosaceae;cv. 'Petri';F;Europe;Hungary;Újfehértó;"47.801665; 21.639624";NO;2009;branch;BH;cultivar_time period;34.223;;10;27.003;;10;;;;;;;;;;;;;;;;;;;;;;;;;9.098;;10;;;;;;;;;;;;;0.210969231;0.236949962;N
940;940_Dav_2008_Sour cherry_cv. 'Eva'_cultivar_time period;Davarynejad, 2010, [10.31421/IJHS/16/1/857];[10.31421/IJHS/16/1/857];Prunus cerasus ;Sour cherry;Rosaceae;cv. 'Eva';F;Europe;Hungary;Újfehértó;"47.801665; 21.639624";NO;2008;branch;BH;cultivar_time period;16.318;;10;8.953;;10;;;;;;;;;;;;;;;;;;;;;;;;;3.033;;10;;;;;;;;;;;;;0.451342076;0.600280121;N
941;941_Dav_2009_Sour cherry_cv. 'Eva'_cultivar_time period;Davarynejad, 2010, [10.31421/IJHS/16/1/857];[10.31421/IJHS/16/1/857];Prunus cerasus ;Sour cherry;Rosaceae;cv. 'Eva';F;Europe;Hungary;Újfehértó;"47.801665; 21.639624";NO;2009;branch;BH;cultivar_time period;17.617;;10;15.596;;10;;;;;;;;;;;;;;;;;;;;;;;;;2.745;;10;;;;;;;;;;;;;0.114718738;0.121849874;N
942;942_Sut_2008_Sweet cherry_cv. '0900 Ziraat'_cultivar;Sutyemez, 2011, [10.5897/AJB10.2013];[10.5897/AJB10.2013];Prunus avium ;Sweet cherry;Rosaceae;cv. '0900 Ziraat';F;Asia;Turkey;Kahramanmaras;"37.586296; 36.822038";YES;2008;branch;BEH;cultivar;36.79;;20;34.26;;20;;;;;;;;;;;;;;;;;;;;;;;;;;;;;;;;;;;;;;;;0.068768687;0.071247576;N
943;943_Sut_2008_Sweet cherry_cv. 'Lambert'_cultivar;Sutyemez, 2011, [10.5897/AJB10.2013];[10.5897/AJB10.2013];Prunus avium ;Sweet cherry;Rosaceae;cv. 'Lambert';F;Asia;Turkey;Kahramanmaras;"37.586296; 36.822038";YES;2008;branch;BEH;cultivar;33.57;;20;33.78;;20;;;;;;;;;;;;;;;;;;;;;;;;;;;;;;;;;;;;;;;;0;-0.0062361;N
944;944_Sut_2008_Sweet cherry_cv. 'Sunburst'_cultivar;Sutyemez, 2011, [10.5897/AJB10.2013];[10.5897/AJB10.2013];Prunus avium ;Sweet cherry;Rosaceae;cv. 'Sunburst';F;Asia;Turkey;Kahramanmaras;"37.586296; 36.822038";YES;2008;branch;BEH;cultivar;10.36;;20;36.8;;20;;;;;;;;;;;;;;;;;;;;;;;;;;;;;;;;;;;;;;;;0;-1.267545608;N
945;945_Sut_2008_Sweet cherry_cv. 'Lapins'_cultivar;Sutyemez, 2011, [10.5897/AJB10.2013];[10.5897/AJB10.2013];Prunus avium ;Sweet cherry;Rosaceae;cv. 'Lapins';F;Asia;Turkey;Kahramanmaras;"37.586296; 36.822038";YES;2008;branch;BEH;cultivar;12.19;;20;33.56;;20;;;;;;;;;;;;;;;;;;;;;;;;;;;;;;;;;;;;;;;;0;-1.012718938;N
946;946_Nik_2003_Plum_cv. 'Cacanska jbolja'_time period;Nikolic, 2012, [10.2298/JAS1201009N];[10.2298/JAS1201009N];Prunus domestica ;Plum;Rosaceae;cv. 'Cacanska jbolja';F;Europe;Serbia;Belgrade;"44.754006; 20.585201";YES;2003;branch;BH;time period;5;;3;3.3;;3;;;;;;;;;;;;;;;;;;;;;;;;;;;;;;;;;;;;;;;;0.34;0.415515444;N
947;947_Nik_2004_Plum_cv. 'Cacanska jbolja'_time period;Nikolic, 2012, [10.2298/JAS1201009N];[10.2298/JAS1201009N];Prunus domestica ;Plum;Rosaceae;cv. 'Cacanska jbolja';F;Europe;Serbia;Belgrade;"44.754006; 20.585201";YES;2004;branch;BH;time period;11;;3;9;;3;;;;;;;;;;;;;;;;;;;;;;;;;;;;;;;;;;;;;;;;0.181818182;0.200670695;N
948;948_Nik_2005_Plum_cv. 'Cacanska jbolja'_time period;Nikolic, 2012, [10.2298/JAS1201009N];[10.2298/JAS1201009N];Prunus domestica ;Plum;Rosaceae;cv. 'Cacanska jbolja';F;Europe;Serbia;Belgrade;"44.754006; 20.585201";YES;2005;branch;BH;time period;4.8;;3;3.5;;3;;;;;;;;;;;;;;;;;;;;;;;;;;;;;;;;;;;;;;;;0.270833333;0.315852949;N
949;949_Nik_2006_Plum_cv. 'Cacanska jbolja'_time period;Nikolic, 2012, [10.2298/JAS1201009N];[10.2298/JAS1201009N];Prunus domestica ;Plum;Rosaceae;cv. 'Cacanska jbolja';F;Europe;Serbia;Belgrade;"44.754006; 20.585201";YES;2006;branch;BH;time period;9.8;;3;6.7;;3;;;;;;;;;;;;;;;;;;;;;;;;;;;;;;;;;;;;;;;;0.316326531;0.380274859;N
950;950_Dor_2010_Plum_cv. 'Poz Plava'_cultivar_time period;Dordevic, 2019, [10.1007/s10341-019-00431-7];[10.1007/s10341-019-00431-7];Prunus domestica ;Plum;Rosaceae;cv. 'Poz Plava';F;Europe;Serbia;Cacak;"43.894653; 20.343704";YES;2010;flower;BEH;cultivar_time period;41.441;;350;0.776;;350;;;;;;;;;;;;;;;;;;;;;;;;;;;;;;;;;;;;;;;;0.981274583;3.977873488;N
951;951_Dor_2011_Plum_cv. 'Poz Plava'_cultivar_time period;Dordevic, 2019, [10.1007/s10341-019-00431-7];[10.1007/s10341-019-00431-7];Prunus domestica ;Plum;Rosaceae;cv. 'Poz Plava';F;Europe;Serbia;Cacak;"43.894653; 20.343704";YES;2011;flower;BEH;cultivar_time period;30.212;;350;2.808;;350;;;;;;;;;;;;;;;;;;;;;;;;;;;;;;;;;;;;;;;;0.907056799;2.37576671;N
952;952_Gra_2008_Plum_cv. 'Adelyn'_cultivar_time period;Gravite, 2013, [10.17660/ActaHortic.2013.976.14];[10.17660/ActaHortic.2013.976.14];Prunus domestica ;Plum;Rosaceae;cv. 'Adelyn';F;Europe;Latvia;NA;"56.8796; 24.6032";NO;2008;branch;NA;cultivar_time period;98.17;;3;85.33;;3;;;;;;;;;;;;;;;;;;;;;;;;;;;;;;;;;;;;;;;;0.130793521;0.140174577;N
953;953_Gra_2008_Plum_cv. 'Lotte'_cultivar_time period;Gravite, 2013, [10.17660/ActaHortic.2013.976.14];[10.17660/ActaHortic.2013.976.14];Prunus domestica ;Plum;Rosaceae;cv. 'Lotte';F;Europe;Latvia;NA;"56.8796; 24.6032";NO;2008;branch;NA;cultivar_time period;80.83;;3;79.93;;3;;;;;;;;;;;;;;;;;;;;;;;;;;;;;;;;;;;;;;;;0.01113448;0.011196932;N
954;954_Gra_2008_Plum_cv. 'Sonora'_cultivar_time period;Gravite, 2013, [10.17660/ActaHortic.2013.976.14];[10.17660/ActaHortic.2013.976.14];Prunus domestica ;Plum;Rosaceae;cv. 'Sonora';F;Europe;Latvia;NA;"56.8796; 24.6032";NO;2008;branch;NA;cultivar_time period;81.27;;3;73.87;;3;;;;;;;;;;;;;;;;;;;;;;;;;;;;;;;;;;;;;;;;0.09105451;0.095470153;N
955;955_Gra_2009_Plum_cv. 'Adelyn'_cultivar_time period;Gravite, 2013, [10.17660/ActaHortic.2013.976.14];[10.17660/ActaHortic.2013.976.14];Prunus domestica ;Plum;Rosaceae;cv. 'Adelyn';F;Europe;Latvia;NA;"56.8796; 24.6032";NO;2009;branch;NA;cultivar_time period;31.67;;3;36.07;;3;;;;;;;;;;;;;;;;;;;;;;;;;;;;;;;;;;;;;;;;0;-0.130091634;N
956;956_Gra_2009_Plum_cv. 'Lotte'_cultivar_time period;Gravite, 2013, [10.17660/ActaHortic.2013.976.14];[10.17660/ActaHortic.2013.976.14];Prunus domestica ;Plum;Rosaceae;cv. 'Lotte';F;Europe;Latvia;NA;"56.8796; 24.6032";NO;2009;branch;NA;cultivar_time period;32.37;;3;7.93;;3;;;;;;;;;;;;;;;;;;;;;;;;;;;;;;;;;;;;;;;;0.75502008;1.406579032;N
957;957_Gra_2009_Plum_cv. 'Sonora'_cultivar_time period;Gravite, 2013, [10.17660/ActaHortic.2013.976.14];[10.17660/ActaHortic.2013.976.14];Prunus domestica ;Plum;Rosaceae;cv. 'Sonora';F;Europe;Latvia;NA;"56.8796; 24.6032";NO;2009;branch;NA;cultivar_time period;47;;3;56.57;;3;;;;;;;;;;;;;;;;;;;;;;;;;;;;;;;;;;;;;;;;0;-0.185331208;N
958;958_Gra_2010_Plum_cv. 'Adelyn'_cultivar_time period;Gravite, 2013, [10.17660/ActaHortic.2013.976.14];[10.17660/ActaHortic.2013.976.14];Prunus domestica ;Plum;Rosaceae;cv. 'Adelyn';F;Europe;Latvia;NA;"56.8796; 24.6032";NO;2010;branch;NA;cultivar_time period;62.97;;3;15.85;;3;;;;;;;;;;;;;;;;;;;;;;;;;;;;;;;;;;;;;;;;0.748292838;1.379488922;N
959;959_Gra_2010_Plum_cv. 'Lotte'_cultivar_time period;Gravite, 2013, [10.17660/ActaHortic.2013.976.14];[10.17660/ActaHortic.2013.976.14];Prunus domestica ;Plum;Rosaceae;cv. 'Lotte';F;Europe;Latvia;NA;"56.8796; 24.6032";NO;2010;branch;NA;cultivar_time period;31.73;;3;25.1;;3;;;;;;;;;;;;;;;;;;;;;;;;;;;;;;;;;;;;;;;;0.20895052;0.234394759;N
960;960_Gra_2010_Plum_cv. 'Sonora'_cultivar_time period;Gravite, 2013, [10.17660/ActaHortic.2013.976.14];[10.17660/ActaHortic.2013.976.14];Prunus domestica ;Plum;Rosaceae;cv. 'Sonora';F;Europe;Latvia;NA;"56.8796; 24.6032";NO;2010;branch;NA;cultivar_time period;49.07;;3;29.57;;3;;;;;;;;;;;;;;;;;;;;;;;;;;;;;;;;;;;;;;;;0.397391482;0.506487516;N
961;961_Keu_1985_Plum_cv. 'Bleue'_cultivar_time period;Keulemans, 1993, [10.17660/ActaHortic.1994.359.40];[10.17660/ActaHortic.1994.359.40];Prunus domestica ;Plum;Rosaceae;cv. 'Bleue';F;Europe;Belgium;NA;"50.5039; 4.4699";NO;1985;flower;BEH;cultivar_time period;19.22;;100;5.065;;100;;;;;;;;;;;;;;;;;;;;;;;;;;;;;;;;;;;;;;;;0.736472425;1.333597266;N
962;962_Keu_1986_Plum_cv. 'Bleue'_cultivar_time period;Keulemans, 1993, [10.17660/ActaHortic.1994.359.40];[10.17660/ActaHortic.1994.359.40];Prunus domestica ;Plum;Rosaceae;cv. 'Bleue';F;Europe;Belgium;NA;"50.5039; 4.4699";NO;1986;flower;BEH;cultivar_time period;28.181;;100;0.918;;100;;;;;;;;;;;;;;;;;;;;;;;;;;;;;;;;;;;;;;;;0.967424861;3.42420588;N
963;963_Keu_1985_Plum_cv. 'Hatif'_cultivar_time period;Keulemans, 1993, [10.17660/ActaHortic.1994.359.40];[10.17660/ActaHortic.1994.359.40];Prunus domestica ;Plum;Rosaceae;cv. 'Hatif';F;Europe;Belgium;NA;"50.5039; 4.4699";NO;1985;flower;BEH;cultivar_time period;28.052;;100;0.918;;100;;;;;;;;;;;;;;;;;;;;;;;;;;;;;;;;;;;;;;;;0.967275061;3.419617819;N
964;964_Keu_1986_Plum_cv. 'Hatif'_cultivar_time period;Keulemans, 1993, [10.17660/ActaHortic.1994.359.40];[10.17660/ActaHortic.1994.359.40];Prunus domestica ;Plum;Rosaceae;cv. 'Hatif';F;Europe;Belgium;NA;"50.5039; 4.4699";NO;1986;flower;BEH;cultivar_time period;38.181;;100;0;;100;;;;;;;;;;;;;;;;;;;;;;;;;;;;;;;;;;;;;;;;1;3.668191935;Y
965;965_Soc_NA_Almond_selection 'A-10-2'_cultivar;Socias, 2004, [10.1080/14620316.2004.11511838];[10.1080/14620316.2004.11511838];Prunus dulcis;Almond;Rosaceae;selection 'A-10-2';S;Europe;Spain;Aragón, Zaragoza;"41.6488; -0.8891";YES;NA;flower;EH;cultivar;8.44;7.773694905;782;9.54;9.791731779;1111;;;;;;;;;;;;;;;;;;;;;;;;;;;;;;;;;;;;;;;;0;-0.122511177;N
966;966_Soc_NA_Almond_selection 'A-10-2'_cultivar;Socias, 2004, [10.1080/14620316.2004.11511838];[10.1080/14620316.2004.11511838];Prunus dulcis;Almond;Rosaceae;selection 'A-10-2';S;Europe;Spain;Aragón, Zaragoza;"41.6488; -0.8891";YES;NA;flower;EH;cultivar;39.79;9.503683361;377;30.54;12.41849913;727;;;;;;;;;;;;;;;;;;;;;;;;;5.41;;222;;;;;;;;;;;;;0.23247047;0.264578325;N
967;967_Soc_NA_Almond_selection 'A-10-2'_cultivar;Socias, 2004, [10.1080/14620316.2004.11511838];[10.1080/14620316.2004.11511838];Prunus dulcis;Almond;Rosaceae;selection 'A-10-2';S;Europe;Spain;Aragón, Zaragoza;"41.6488; -0.8891";YES;NA;flower;EH;cultivar;22.48;8.626189073;427;21.28;13.12913282;1029;;;;;;;;;;;;;;;;;;;;;;;;;1.09;;184;;;;;;;;;;;;;0.053380783;0.054858361;N
968;968_Soc_NA_Almond_selection 'A-10-6'_cultivar;Socias, 2004, [10.1080/14620316.2004.11511838];[10.1080/14620316.2004.11511838];Prunus dulcis;Almond;Rosaceae;selection 'A-10-6';S;Europe;Spain;Aragón, Zaragoza;"41.6488; -0.8891";YES;NA;flower;EH;cultivar;22.11;9.535691329;528;13.76;10.64548069;955;;;;;;;;;;;;;;;;;;;;;;;;;;;;;;;;;;;;;;;;0.377657169;0.474264162;N
969;969_Soc_NA_Almond_selection 'A-10-6'_cultivar;Socias, 2004, [10.1080/14620316.2004.11511838];[10.1080/14620316.2004.11511838];Prunus dulcis;Almond;Rosaceae;selection 'A-10-6';S;Europe;Spain;Aragón, Zaragoza;"41.6488; -0.8891";YES;NA;flower;EH;cultivar;71.1;10.41599309;528;63.29;14.89571745;955;;;;;;;;;;;;;;;;;;;;;;;;;0.61;;222;;;;;;;;;;;;;0.109845288;0.116359998;N
970;970_Soc_NA_Almond_selection 'A-10-6'_cultivar;Socias, 2004, [10.1080/14620316.2004.11511838];[10.1080/14620316.2004.11511838];Prunus dulcis;Almond;Rosaceae;selection 'A-10-6';S;Europe;Spain;Aragón, Zaragoza;"41.6488; -0.8891";YES;NA;flower;EH;cultivar;58.07;11.3384922;528;27.1;13.73567781;955;;;;;;;;;;;;;;;;;;;;;;;;;0.32;;184;;;;;;;;;;;;;0.533321853;0.762115451;N
971;971_Soc_NA_Almond_selection'A-10-8'_cultivar;Socias, 2004, [10.1080/14620316.2004.11511838];[10.1080/14620316.2004.11511838];Prunus dulcis;Almond;Rosaceae;selection'A-10-8';S;Europe;Spain;Aragón, Zaragoza;"41.6488; -0.8891";YES;NA;flower;EH;cultivar;23.59;9.755645971;528;15.92;11.30627564;955;;;;;;;;;;;;;;;;;;;;;;;;;;;;;;;;;;;;;;;;0.32513777;0.393246713;N
972;972_Soc_NA_Almond_selection'A-10-8'_cultivar;Socias, 2004, [10.1080/14620316.2004.11511838];[10.1080/14620316.2004.11511838];Prunus dulcis;Almond;Rosaceae;selection'A-10-8';S;Europe;Spain;Aragón, Zaragoza;"41.6488; -0.8891";YES;NA;flower;EH;cultivar;24.49;9.881288718;528;20.87;12.55837633;955;;;;;;;;;;;;;;;;;;;;;;;;;5.33;;222;;;;;;;;;;;;;0.147815435;0.15995215;N
973;973_Soc_NA_Almond_selection'A-10-8'_cultivar;Socias, 2004, [10.1080/14620316.2004.11511838];[10.1080/14620316.2004.11511838];Prunus dulcis;Almond;Rosaceae;selection'A-10-8';S;Europe;Spain;Aragón, Zaragoza;"41.6488; -0.8891";YES;NA;flower;EH;cultivar;30.58;10.58712416;528;28.05;13.8830062;955;;;;;;;;;;;;;;;;;;;;;;;;;5.86;;184;;;;;;;;;;;;;0.082733813;0.086357569;N
974;974_Soc_NA_Almond_selection 'B-4-2'_cultivar;Socias, 2004, [10.1080/14620316.2004.11511838];[10.1080/14620316.2004.11511838];Prunus dulcis;Almond;Rosaceae;selection 'B-4-2';S;Europe;Spain;Aragón, Zaragoza;"41.6488; -0.8891";YES;NA;flower;EH;cultivar;9.56;6.756568502;528;14.57;10.90276534;955;;;;;;;;;;;;;;;;;;;;;;;;;;;;;;;;;;;;;;;;0;-0.421376893;N
975;975_Soc_NA_Almond_selection 'B-4-2'_cultivar;Socias, 2004, [10.1080/14620316.2004.11511838];[10.1080/14620316.2004.11511838];Prunus dulcis;Almond;Rosaceae;selection 'B-4-2';S;Europe;Spain;Aragón, Zaragoza;"41.6488; -0.8891";YES;NA;flower;EH;cultivar;14.46;8.081383763;528;50.14;15.45147657;955;;;;;;;;;;;;;;;;;;;;;;;;;11.18;;222;;;;;;;;;;;;;0;-1.243432876;N
976;976_Soc_NA_Almond_selection 'B-4-2'_cultivar;Socias, 2004, [10.1080/14620316.2004.11511838];[10.1080/14620316.2004.11511838];Prunus dulcis;Almond;Rosaceae;selection 'B-4-2';S;Europe;Spain;Aragón, Zaragoza;"41.6488; -0.8891";YES;NA;flower;EH;cultivar;59.74;11.26902794;528;18.66;12.03953156;955;;;;;;;;;;;;;;;;;;;;;;;;;16.98;;184;;;;;;;;;;;;;0;1.163619617;N
977;977_Soc_NA_Almond_selection 'B-5-2'_cultivar;Socias, 2004, [10.1080/14620316.2004.11511838];[10.1080/14620316.2004.11511838];Prunus dulcis;Almond;Rosaceae;selection 'B-5-2';S;Europe;Spain;Aragón, Zaragoza;"41.6488; -0.8891";YES;NA;flower;EH;cultivar;25.92;10.06896768;528;7.95;8.359824236;955;;;;;;;;;;;;;;;;;;;;;;;;;;;;;;;;;;;;;;;;0;1.181842943;N
978;978_Soc_NA_Almond_selection 'B-5-2'_cultivar;Socias, 2004, [10.1080/14620316.2004.11511838];[10.1080/14620316.2004.11511838];Prunus dulcis;Almond;Rosaceae;selection 'B-5-2';S;Europe;Spain;Aragón, Zaragoza;"41.6488; -0.8891";YES;NA;flower;EH;cultivar;61.31;11.19133727;528;37.84;14.98762273;955;;;;;;;;;;;;;;;;;;;;;;;;;0.75;;222;;;;;;;;;;;;;0;0.482576218;N
979;979_Soc_NA_Almond_selection 'B-5-2'_cultivar;Socias, 2004, [10.1080/14620316.2004.11511838];[10.1080/14620316.2004.11511838];Prunus dulcis;Almond;Rosaceae;selection 'B-5-2';S;Europe;Spain;Aragón, Zaragoza;"41.6488; -0.8891";YES;NA;flower;EH;cultivar;24.15;9.834523476;528;27.43;13.78774209;955;;;;;;;;;;;;;;;;;;;;;;;;;0;;184;;;;;;;;;;;;;0;-0.127352925;N
980;980_Soc_NA_Almond_selection 'B-5-9'_cultivar;Socias, 2004, [10.1080/14620316.2004.11511838];[10.1080/14620316.2004.11511838];Prunus dulcis;Almond;Rosaceae;selection 'B-5-9';S;Europe;Spain;Aragón, Zaragoza;"41.6488; -0.8891";YES;NA;flower;EH;cultivar;11.41;7.305536826;528;7.45;8.114617135;955;;;;;;;;;;;;;;;;;;;;;;;;;;;;;;;;;;;;;;;;0;0.426276131;N
981;981_Soc_NA_Almond_selection 'B-5-9'_cultivar;Socias, 2004, [10.1080/14620316.2004.11511838];[10.1080/14620316.2004.11511838];Prunus dulcis;Almond;Rosaceae;selection 'B-5-9';S;Europe;Spain;Aragón, Zaragoza;"41.6488; -0.8891";YES;NA;flower;EH;cultivar;56.12;11.40273685;528;68.88;14.30764148;955;;;;;;;;;;;;;;;;;;;;;;;;;1.88;;222;;;;;;;;;;;;;0;-0.204873605;N
982;982_Soc_NA_Almond_selection 'B-5-9'_cultivar;Socias, 2004, [10.1080/14620316.2004.11511838];[10.1080/14620316.2004.11511838];Prunus dulcis;Almond;Rosaceae;selection 'B-5-9';S;Europe;Spain;Aragón, Zaragoza;"41.6488; -0.8891";YES;NA;flower;EH;cultivar;52.8;11.4710962;528;30.59;14.23975268;955;;;;;;;;;;;;;;;;;;;;;;;;;1.11;;184;;;;;;;;;;;;;0.420643939;0.545838033;N
983;983_Soc_NA_Almond_selection 'C-11-1'_cultivar;Socias, 2004, [10.1080/14620316.2004.11511838];[10.1080/14620316.2004.11511838];Prunus dulcis;Almond;Rosaceae;selection 'C-11-1';S;Europe;Spain;Aragón, Zaragoza;"41.6488; -0.8891";YES;NA;flower;EH;cultivar;16.27;8.481082412;528;2.78;5.080446614;955;;;;;;;;;;;;;;;;;;;;;;;;;;;;;;;;;;;;;;;;0.829133374;1.766871994;N
984;984_Soc_NA_Almond_selection 'C-11-1'_cultivar;Socias, 2004, [10.1080/14620316.2004.11511838];[10.1080/14620316.2004.11511838];Prunus dulcis;Almond;Rosaceae;selection 'C-11-1';S;Europe;Spain;Aragón, Zaragoza;"41.6488; -0.8891";YES;NA;flower;EH;cultivar;69.58;10.57155268;528;55.03;15.37315075;955;;;;;;;;;;;;;;;;;;;;;;;;;0.59;;222;;;;;;;;;;;;;0.209111814;0.234598679;N
985;985_Soc_NA_Almond_selection 'C-11-1'_cultivar;Socias, 2004, [10.1080/14620316.2004.11511838];[10.1080/14620316.2004.11511838];Prunus dulcis;Almond;Rosaceae;selection 'C-11-1';S;Europe;Spain;Aragón, Zaragoza;"41.6488; -0.8891";YES;NA;flower;EH;cultivar;46.6;11.46253166;528;49.95;15.45152941;955;;;;;;;;;;;;;;;;;;;;;;;;;0.23;;184;;;;;;;;;;;;;0;-0.069421964;N
986;986_Soc_NA_Almond_selection 'D-3-5'_cultivar;Socias, 2004, [10.1080/14620316.2004.11511838];[10.1080/14620316.2004.11511838];Prunus dulcis;Almond;Rosaceae;selection 'D-3-5';S;Europe;Spain;Aragón, Zaragoza;"41.6488; -0.8891";YES;NA;flower;EH;cultivar;35.71;11.0099057;528;22.41;12.88621847;955;;;;;;;;;;;;;;;;;;;;;;;;;;;;;;;;;;;;;;;;0.372444693;0.465923474;N
987;987_Soc_NA_Almond_selection 'D-3-5'_cultivar;Socias, 2004, [10.1080/14620316.2004.11511838];[10.1080/14620316.2004.11511838];Prunus dulcis;Almond;Rosaceae;selection 'D-3-5';S;Europe;Spain;Aragón, Zaragoza;"41.6488; -0.8891";YES;NA;flower;EH;cultivar;39.05;11.21022515;528;73.86;13.57872926;955;;;;;;;;;;;;;;;;;;;;;;;;;30.84;;222;;;;;;;;;;;;;0;-0.637328533;N
988;988_Soc_NA_Almond_selection 'D-3-5'_cultivar;Socias, 2004, [10.1080/14620316.2004.11511838];[10.1080/14620316.2004.11511838];Prunus dulcis;Almond;Rosaceae;selection 'D-3-5';S;Europe;Spain;Aragón, Zaragoza;"41.6488; -0.8891";YES;NA;flower;EH;cultivar;50.1;11.48910231;528;23.58;13.11828624;955;;;;;;;;;;;;;;;;;;;;;;;;;20.52;;184;;;;;;;;;;;;;0.529341317;0.753622113;N
989;989_Soc_NA_Almond_selection 'D-4-15'_cultivar;Socias, 2004, [10.1080/14620316.2004.11511838];[10.1080/14620316.2004.11511838];Prunus dulcis;Almond;Rosaceae;selection 'D-4-15';S;Europe;Spain;Aragón, Zaragoza;"41.6488; -0.8891";YES;NA;flower;EH;cultivar;9.56;6.756568502;528;2.42;4.748864475;955;;;;;;;;;;;;;;;;;;;;;;;;;;;;;;;;;;;;;;;;0.746861925;1.373820187;N
990;990_Soc_NA_Almond_selection 'D-4-15'_cultivar;Socias, 2004, [10.1080/14620316.2004.11511838];[10.1080/14620316.2004.11511838];Prunus dulcis;Almond;Rosaceae;selection 'D-4-15';S;Europe;Spain;Aragón, Zaragoza;"41.6488; -0.8891";YES;NA;flower;EH;cultivar;44.74;11.42537311;528;15.98;11.32351897;955;;;;;;;;;;;;;;;;;;;;;;;;;1.54;;222;;;;;;;;;;;;;0.642825212;1.029530016;N
991;991_Soc_NA_Almond_selection 'D-4-15'_cultivar;Socias, 2004, [10.1080/14620316.2004.11511838];[10.1080/14620316.2004.11511838];Prunus dulcis;Almond;Rosaceae;selection 'D-4-15';S;Europe;Spain;Aragón, Zaragoza;"41.6488; -0.8891";YES;NA;flower;EH;cultivar;15.79;8.378955037;528;5.83;7.240894976;955;;;;;;;;;;;;;;;;;;;;;;;;;0;;184;;;;;;;;;;;;;0.630778974;0.996359828;N
992;992_Soc_NA_Almond_selection 'E-5-7'_cultivar;Socias, 2004, [10.1080/14620316.2004.11511838];[10.1080/14620316.2004.11511838];Prunus dulcis;Almond;Rosaceae;selection 'E-5-7';S;Europe;Spain;Aragón, Zaragoza;"41.6488; -0.8891";YES;NA;flower;EH;cultivar;28.25;10.34515829;528;6.71;7.73179788;955;;;;;;;;;;;;;;;;;;;;;;;;;;;;;;;;;;;;;;;;0.762477876;1.437494507;N
993;993_Soc_NA_Almond_selection 'E-5-7'_cultivar;Socias, 2004, [10.1080/14620316.2004.11511838];[10.1080/14620316.2004.11511838];Prunus dulcis;Almond;Rosaceae;selection 'E-5-7';S;Europe;Spain;Aragón, Zaragoza;"41.6488; -0.8891";YES;NA;flower;EH;cultivar;45.58;11.44414602;528;62.33;14.97435274;955;;;;;;;;;;;;;;;;;;;;;;;;;38.69;;222;;;;;;;;;;;;;0;-0.312973827;N
994;994_Soc_NA_Almond_selection 'E-5-7'_cultivar;Socias, 2004, [10.1080/14620316.2004.11511838];[10.1080/14620316.2004.11511838];Prunus dulcis;Almond;Rosaceae;selection 'E-5-7';S;Europe;Spain;Aragón, Zaragoza;"41.6488; -0.8891";YES;NA;flower;EH;cultivar;14.97;8.198113959;528;40.52;15.17126813;955;;;;;;;;;;;;;;;;;;;;;;;;;12.63;;184;;;;;;;;;;;;;0;-0.995747481;N
995;995_Owa_2012_Almond_cv. 'Oga'_cultivar_time period;Owais, 2014, [10.3844/ajabssp.2014.466.473];[10.3844/ajabssp.2014.466.473];Prunus dulcis;Almond;Rosaceae;cv. 'Oga';S;Asia;Jordan;Ajloun;"32.3326; 35.7517";NO;2012;flower;BEH;cultivar_time period;75.67;;;41.67;;;;;;;;;;;;;;;;;;;;;328.73;;5;341.33;;5;;;;;;;;;;;;;;;;0.449319413;0.279493665;N
996;996_Owa_2012_Almond_cv. 'Mukhmaly'_cultivar_time period;Owais, 2014, [10.3844/ajabssp.2014.466.473];[10.3844/ajabssp.2014.466.473];Prunus dulcis;Almond;Rosaceae;cv. 'Mukhmaly';S;Asia;Jordan;Ajloun;"32.3326; 35.7517";NO;2012;flower;BEH;cultivar_time period;58.67;;;49.67;;;;;;;;;;;;;;;;;;;;;228.27;;5;214.67;;5;;;;;;;;;;;;;;;;0.153400375;0.113977284;N
997;997_Owa_2012_Almond_cv. 'Hajari'_cultivar_time period;Owais, 2014, [10.3844/ajabssp.2014.466.473];[10.3844/ajabssp.2014.466.473];Prunus dulcis;Almond;Rosaceae;cv. 'Hajari';S;Asia;Jordan;Ajloun;"32.3326; 35.7517";NO;2012;flower;BEH;cultivar_time period;65.67;;;55.67;;;;;;;;;;;;;;;;;;;;;150.33;;5;150;;5;;;;;;;;;;;;;;;;0.152276534;0.083699191;N
998;998_Owa_2012_Almond_cv. 'Hami Halo'_cultivar_time period;Owais, 2014, [10.3844/ajabssp.2014.466.473];[10.3844/ajabssp.2014.466.473];Prunus dulcis;Almond;Rosaceae;cv. 'Hami Halo';S;Asia;Jordan;Ajloun;"32.3326; 35.7517";NO;2012;flower;BEH;cultivar_time period;81.67;;;55;;;;;;;;;;;;;;;;;;;;;219.13;;5;186.53;;5;;;;;;;;;;;;;;;;0.3265581;0.278213315;N
999;999_Owa_2012_Almond_cv. 'Fark'_cultivar_time period;Owais, 2014, [10.3844/ajabssp.2014.466.473];[10.3844/ajabssp.2014.466.473];Prunus dulcis;Almond;Rosaceae;cv. 'Fark';S;Asia;Jordan;Ajloun;"32.3326; 35.7517";NO;2012;flower;BEH;cultivar_time period;94;;;81.67;;;;;;;;;;;;;;;;;;;;;326.53;;5;297;;5;;;;;;;;;;;;;;;;0.131170213;0.117698867;N
1000;1000_Owa_2013_Almond_cv. 'Oga'_cultivar_time period;Owais, 2014, [10.3844/ajabssp.2014.466.473];[10.3844/ajabssp.2014.466.473];Prunus dulcis;Almond;Rosaceae;cv. 'Oga';S;Asia;Jordan;Ajloun;"32.3326; 35.7517";NO;2013;flower;BEH;cultivar_time period;68.52;;;47.67;;;;;;;;;;;;;;;;;;;;;348.27;;5;359.27;;5;;;;;;;;;;;;;;;;0.304290718;0.165863625;N
1001;1001_Owa_2013_Almond_cv. 'Mukhmaly'_cultivar_time period;Owais, 2014, [10.3844/ajabssp.2014.466.473];[10.3844/ajabssp.2014.466.473];Prunus dulcis;Almond;Rosaceae;cv. 'Mukhmaly';S;Asia;Jordan;Ajloun;"32.3326; 35.7517";NO;2013;flower;BEH;cultivar_time period;66.96;;;34.09;;;;;;;;;;;;;;;;;;;;;193.53;;5;186.2;;5;;;;;;;;;;;;;;;;0.490890084;0.356851257;N
1002;1002_Owa_2013_Almond_cv. 'Hajari'_cultivar_time period;Owais, 2014, [10.3844/ajabssp.2014.466.473];[10.3844/ajabssp.2014.466.473];Prunus dulcis;Almond;Rosaceae;cv. 'Hajari';S;Asia;Jordan;Ajloun;"32.3326; 35.7517";NO;2013;flower;BEH;cultivar_time period;65.77;;;47.46;;;;;;;;;;;;;;;;;;;;;172.8;;5;172.67;;5;;;;;;;;;;;;;;;;0.278394405;0.163514577;N
1003;1003_Owa_2013_Almond_cv. 'Hami Halo'_cultivar_time period;Owais, 2014, [10.3844/ajabssp.2014.466.473];[10.3844/ajabssp.2014.466.473];Prunus dulcis;Almond;Rosaceae;cv. 'Hami Halo';S;Asia;Jordan;Ajloun;"32.3326; 35.7517";NO;2013;flower;BEH;cultivar_time period;89.18;;;45.73;;;;;;;;;;;;;;;;;;;;;147.53;;5;152.8;;5;;;;;;;;;;;;;;;;0.487216865;0.316401965;N
1004;1004_Owa_2013_Almond_cv. 'Fark'_cultivar_time period;Owais, 2014, [10.3844/ajabssp.2014.466.473];[10.3844/ajabssp.2014.466.473];Prunus dulcis;Almond;Rosaceae;cv. 'Fark';S;Asia;Jordan;Ajloun;"32.3326; 35.7517";NO;2013;flower;BEH;cultivar_time period;93.34;;;70.67;;;;;;;;;;;;;;;;;;;;;315.33;;5;318;;5;;;;;;;;;;;;;;;;0.242875509;0.134897956;N
1005;1005_Cun_2014_Almond_cv. 'Nonpareil'_NA;Cunningham, 2017, [Cunningham, S. (2017). Pollination as a controlling factor in almond yield.];[Cunningham, S. (2017). Pollination as a controlling factor in almond yield.];Prunus dulcis;Almond;Rosaceae;cv. 'Nonpareil';S;Oceania;Australia;Vitoria;"-34.077572; 141.005442";YES;2014;flower;H;NA;;;;;;;;;;;;;;;;;;;;;;;;;1.64975;;12;1.386;;18;;;;;;;;;;;;;;;…
1006;1006_Hil_1978_Almond_cv. 'Nonpareil'_cultivar_time period;Hill, 1985, [10.1071/EA9850697];[10.1071/EA9850697];Prunus dulcis;Almond;Rosaceae;cv. 'Nonpareil';S;Oceania;Australia;Angle Vale;"-34.6423; 138.6439";NO;1978;branch;BH;cultivar_time period;54.6;;50;17.4;;50;;;;;;;;;;;;;;;;;;;;;;;;;;;;;;;;;;;;;;;;0.681318681;1.143563677;N
1007;1007_Hil_1979_Almond_cv. 'Nonpareil'_cultivar_time period;Hill, 1985, [10.1071/EA9850697];[10.1071/EA9850697];Prunus dulcis;Almond;Rosaceae;cv. 'Nonpareil';S;Oceania;Australia;Angle Vale;"-34.6423; 138.6439";NO;1979;branch;BH;cultivar_time period;50;;50;18;;50;;;;;;;;;;;;;;;;;;;;;;;;;;;;;;;;;;;;;;;;0.64;1.021651248;N
1008;1008_Hil_1979_Almond_cv. 'Chellaston'_cultivar_time period;Hill, 1985, [10.1071/EA9850697];[10.1071/EA9850697];Prunus dulcis;Almond;Rosaceae;cv. 'Chellaston';S;Oceania;Australia;Angle Vale;"-34.6423; 138.6439";NO;1979;branch;BH;cultivar_time period;42.3;;35;29.4;;35;;;;;;;;;;;;;;;;;;;;;;;;;;;;;;;;;;;;;;;;0.304964539;0.363792412;N
1009;1009_Hil_1980_Almond_cv. 'Nonpareil'_cultivar_time period;Hill, 1985, [10.1071/EA9850697];[10.1071/EA9850697];Prunus dulcis;Almond;Rosaceae;cv. 'Nonpareil';S;Oceania;Australia;Angle Vale;"-34.6423; 138.6439";NO;1980;branch;BH;cultivar_time period;60.1;;90;32.7;;90;;;;;;;;;;;;;;;;;;;;;;;;;;;;;;;;;;;;;;;;0.455906822;0.608634764;N
1010;1010_Hil_1980_Almond_cv. 'Chellaston'_cultivar_time period;Hill, 1985, [10.1071/EA9850697];[10.1071/EA9850697];Prunus dulcis;Almond;Rosaceae;cv. 'Chellaston';S;Oceania;Australia;Angle Vale;"-34.6423; 138.6439";NO;1980;branch;BH;cultivar_time period;57.1;;70;46.4;;70;;;;;;;;;;;;;;;;;;;;;;;;;;;;;;;;;;;;;;;;0.187390543;0.207504657;N
1011;1011_Kod_2003_Almond_selection 'G-5-2'_time period;Kodad, 2008, [10.1016/j.scienta.2008.06.002];[10.1016/j.scienta.2008.06.002];Prunus dulcis;Almond;Rosaceae;selection 'G-5-2';S;Europe;Spain;Zaragoza;"41.6488; -0.8891";YES;2003;branch;EH;time period;21.9;;19;15.6;;19;;;;;;;;;;;;;;;;;;;;;;;;;6.293684211;;19;;;;;;;;;;;;;0.287671233;0.339215723;N
1012;1012_Kod_2004_Almond_selection 'G-5-2'_time period;Kodad, 2008, [10.1016/j.scienta.2008.06.002];[10.1016/j.scienta.2008.06.002];Prunus dulcis;Almond;Rosaceae;selection 'G-5-2';S;Europe;Spain;Zaragoza;"41.6488; -0.8891";YES;2004;branch;EH;time period;17.6;;19;14.6;;19;;;;;;;;;;;;;;;;;;;;;;;;;4.867894737;;19;;;;;;;;;;;;;0.170454545;0.186877373;N
1013;1013_Kod_2005_Almond_selection 'G-5-2'_time period;Kodad, 2008, [10.1016/j.scienta.2008.06.002];[10.1016/j.scienta.2008.06.002];Prunus dulcis;Almond;Rosaceae;selection 'G-5-2';S;Europe;Spain;Zaragoza;"41.6488; -0.8891";YES;2005;branch;EH;time period;26.3;;19;20;;19;;;;;;;;;;;;;;;;;;;;;;;;;9.015789474;;19;;;;;;;;;;;;;0.239543726;0.273836666;N
1014;1014_Jia_2005_Japanese Plum_cv. 'Zuili'_NA;Jia, 2008, [10.1111/j.1744-7909.2007.00382.x];[10.1111/j.1744-7909.2007.00382.x];Prunus salicina;Japanese Plum;Rosaceae;cv. 'Zuili';F;Asia;China;Zhejiang;"29.1416; 119.7889";NO;2005;flower;BEH;NA;14.6;7.026724984;396;5.2;5.164216882;541;;;;;;;;;;;;;;;;;;;;;;;;;;;;;;;;;;;;;;;;0.643835616;1.032362903;N
1015;1015_Ste_2007_Pear_cv. 'Spado'_cultivar;Stern, 2018, [10.1016/j.scienta.2017.09.050];[10.1016/j.scienta.2017.09.050];Pyrus communis ;Pear;Rosaceae;cv. 'Spado';F;Asia;Israel;Upper Galilee;"32.554679; 35.260533";NO;2007;branch;BH;cultivar;;;;;;;;;;;;;8;;5;1;;5;;;;;;;;;;;;;;;;;;;;;;;;;;;;0.448081913;2.079441542;N
1016;1016_Ste_2007_Pear_cv. 'Coscia'_cultivar;Stern, 2018, [10.1016/j.scienta.2017.09.050];[10.1016/j.scienta.2017.09.050];Pyrus communis ;Pear;Rosaceae;cv. 'Coscia';F;Asia;Israel;Upper Galilee;"32.554679; 35.260533";NO;2007;branch;BH;cultivar;;;;;;;;;;;;;7.5;;10;3.6;;10;;;;;;;;;;;;;;;;;;;;;;;;;;;;0.448081913;0.733969175;N
1017;1017_Sil_2002_Chilli_cv. 'All Big'_NA;Silva, 2005, [da Silva, E. M. S., Freitas, B. M., da Silva, L. A., de Oliveira Cruz, D., & Bomfim, I. G. A. (2005). Biologia floral do pimentão (Capsicum annuum) e a utilização da abelha jandaíra (Melipona subnitida Ducke) como polinizador em cultivo protegido. Revista Ciência Agronômica, 36(3), 286-290.];[da Silva, E. M. S., Freitas, B. M., da Silva, L.…
1018;1018_Hic_1998_Feijoa_clone '50'_cultivar;Hickel, 2000, [Hickel, E. R., & Ducroquet, J. P. J. (2000). Insect pollination of feijoa, Feijoa sellowiana (Berg), in Santa Catarina. Revista Brasileira de Fruticultura, 22(1), 96-101.];[Hickel, E. R., & Ducroquet, J. P. J. (2000). Insect pollination of feijoa, Feijoa sellowiana (Berg), in Santa Catarina. Revista Brasileira de Fruticultura, 22(1), 96…
1019;1019_Hic_1998_Feijoa_clone '51'_cultivar;Hickel, 2000, [Hickel, E. R., & Ducroquet, J. P. J. (2000). Insect pollination of feijoa, Feijoa sellowiana (Berg), in Santa Catarina. Revista Brasileira de Fruticultura, 22(1), 96-101.];[Hickel, E. R., & Ducroquet, J. P. J. (2000). Insect pollination of feijoa, Feijoa sellowiana (Berg), in Santa Catarina. Revista Brasileira de Fruticultura, 22(1), 96…
1020;1020_Hic_1998_Feijoa_clone '66'_cultivar;Hickel, 2000, [Hickel, E. R., & Ducroquet, J. P. J. (2000). Insect pollination of feijoa, Feijoa sellowiana (Berg), in Santa Catarina. Revista Brasileira de Fruticultura, 22(1), 96-101.];[Hickel, E. R., & Ducroquet, J. P. J. (2000). Insect pollination of feijoa, Feijoa sellowiana (Berg), in Santa Catarina. Revista Brasileira de Fruticultura, 22(1), 96…
1021;1021_Hic_1998_Feijoa_clone '101'_cultivar;Hickel, 2000, [Hickel, E. R., & Ducroquet, J. P. J. (2000). Insect pollination of feijoa, Feijoa sellowiana (Berg), in Santa Catarina. Revista Brasileira de Fruticultura, 22(1), 96-101.];[Hickel, E. R., & Ducroquet, J. P. J. (2000). Insect pollination of feijoa, Feijoa sellowiana (Berg), in Santa Catarina. Revista Brasileira de Fruticultura, 22(1), 9…
1022;1022_Hic_1998_Feijoa_clone '453 N.2'_cultivar;Hickel, 2000, [Hickel, E. R., & Ducroquet, J. P. J. (2000). Insect pollination of feijoa, Feijoa sellowiana (Berg), in Santa Catarina. Revista Brasileira de Fruticultura, 22(1), 96-101.];[Hickel, E. R., & Ducroquet, J. P. J. (2000). Insect pollination of feijoa, Feijoa sellowiana (Berg), in Santa Catarina. Revista Brasileira de Fruticultura, 22(1…
1023;1023_Hic_1998_Feijoa_clone '454 N.2'_cultivar;Hickel, 2000, [Hickel, E. R., & Ducroquet, J. P. J. (2000). Insect pollination of feijoa, Feijoa sellowiana (Berg), in Santa Catarina. Revista Brasileira de Fruticultura, 22(1), 96-101.];[Hickel, E. R., & Ducroquet, J. P. J. (2000). Insect pollination of feijoa, Feijoa sellowiana (Berg), in Santa Catarina. Revista Brasileira de Fruticultura, 22(1…
1024;1024_Hic_1998_Feijoa_clone '456 N.2'_cultivar;Hickel, 2000, [Hickel, E. R., & Ducroquet, J. P. J. (2000). Insect pollination of feijoa, Feijoa sellowiana (Berg), in Santa Catarina. Revista Brasileira de Fruticultura, 22(1), 96-101.];[Hickel, E. R., & Ducroquet, J. P. J. (2000). Insect pollination of feijoa, Feijoa sellowiana (Berg), in Santa Catarina. Revista Brasileira de Fruticultura, 22(1…
1025;1025_Hic_1998_Feijoa_clone '457 N.2'_cultivar;Hickel, 2000, [Hickel, E. R., & Ducroquet, J. P. J. (2000). Insect pollination of feijoa, Feijoa sellowiana (Berg), in Santa Catarina. Revista Brasileira de Fruticultura, 22(1), 96-101.];[Hickel, E. R., & Ducroquet, J. P. J. (2000). Insect pollination of feijoa, Feijoa sellowiana (Berg), in Santa Catarina. Revista Brasileira de Fruticultura, 22(1…
1026;1026_Hic_1998_Feijoa_clone '458 N.2'_cultivar;Hickel, 2000, [Hickel, E. R., & Ducroquet, J. P. J. (2000). Insect pollination of feijoa, Feijoa sellowiana (Berg), in Santa Catarina. Revista Brasileira de Fruticultura, 22(1), 96-101.];[Hickel, E. R., & Ducroquet, J. P. J. (2000). Insect pollination of feijoa, Feijoa sellowiana (Berg), in Santa Catarina. Revista Brasileira de Fruticultura, 22(1…
1027;1027_Hic_1998_Feijoa_clone '526'_cultivar;Hickel, 2000, [Hickel, E. R., & Ducroquet, J. P. J. (2000). Insect pollination of feijoa, Feijoa sellowiana (Berg), in Santa Catarina. Revista Brasileira de Fruticultura, 22(1), 96-101.];[Hickel, E. R., & Ducroquet, J. P. J. (2000). Insect pollination of feijoa, Feijoa sellowiana (Berg), in Santa Catarina. Revista Brasileira de Fruticultura, 22(1), 9…
1028;1028_Cru_2006_Chilli_NA_NA;Cruz, 2007, [de Oliveira Cruz, D., & de Oliveira Campos, L. A. (2007). Biologia floral e polinização de pimenta malagueta (Capsicum frutescens L., Solanaceae): um estudo de caso. Acta Scientiarum. Biological Sciences, 29(4), 375-379.];[de Oliveira Cruz, D., & de Oliveira Campos, L. A. (2007). Biologia floral e polinização de pimenta malagueta (Capsicum frutescens L…
1029;1029_Alv_NA_Guava_cv. 'Paluma'_NA;Alves, 2007, [10.1590/S0103-84782007000500010];[10.1590/S0103-84782007000500010];Psidium guajava ;Guava;Myrtaceae;cv. 'Paluma';F;South America;Brazil;Ceará;"-3.60611111; -38.96861111";NO;NA;flower;BH;NA;67.35;4.642195547;98;61.67;3.766014684;60;;;;;;;339.42;21.35;66;413.56;17.1;37;165.29;8.55;66;149.22;10.49;37;;;;;;;;;;;;;;;;;;;;;;0.090779312;-0.002393078;N
1030;1030_Nah_2013_Pomegranate_cv. 'Manfaloty'_NA;Nahla, 2014, [Nahla, A. A., El-Taweel, A. A., & Aly, A. A. (2014). Studies on cross pollination between Manfaloty pomegranate and some evaluated import cultivars. British Journal of Applied Science & Technology, 4(25), 3701-3715.];[Nahla, A. A., El-Taweel, A. A., & Aly, A. A. (2014). Studies on cross pollination between Manfaloty pomegranate and s…
1031;1031_Der_1997_Pomegranate_cv. 'Hicaz'_cultivar;Derin, 2001, [Derin, K., & Eti, S. (2001). Determination of pollen quality, quantity and effect of cross pollination on the fruit set and quality in the pomegranate. Turkish Journal of Agriculture and Forestry, 25(3), 169-173.];[Derin, K., & Eti, S. (2001). Determination of pollen quality, quantity and effect of cross pollination on the fruit se…
1032;1032_Der_1997_Pomegranate_cv. '33 N 26'_cultivar;Derin, 2001, [Derin, K., & Eti, S. (2001). Determination of pollen quality, quantity and effect of cross pollination on the fruit set and quality in the pomegranate. Turkish Journal of Agriculture and Forestry, 25(3), 169-173.];[Derin, K., & Eti, S. (2001). Determination of pollen quality, quantity and effect of cross pollination on the fruit …
1033;1033_Sil_2005_Pear_cv. 'Rocha'_time period;Silva, 2007b, [10.17660/ActaHortic.2008.800.21];[10.17660/ActaHortic.2008.800.21];Pyrus communis ;Pear;Rosaceae;cv. 'Rocha';F;Europe;Portugal;NA Oeste region;"39.3384; -8.9427";NO;2005;branch;H;time period;37.1;;30;1.6;;30;;;;;;;7.94;;30;0.64;;30;103.2;;30;102;;30;;;;;;;;;;;;;;;;;;;;;;0.484250611;1.891169919;N
1034;1034_Sil_2006_Pear_cv. 'Rocha'_time period;Silva, 2007b, [10.17660/ActaHortic.2008.800.21];[10.17660/ActaHortic.2008.800.21];Pyrus communis ;Pear;Rosaceae;cv. 'Rocha';F;Europe;Portugal;NA Oeste region;"39.3384; -8.9427";NO;2006;branch;H;time period;20.6;;30;5.8;;30;;;;;;;7.99;;30;1.15;;30;112.9;;30;114.8;;30;;;;;;;;;;;;;;;;;;;;;;0.718446602;1.063057654;N
1035;1035_Fao_2006_Pear_cv. 'Kousui', cv. 'Housui'_cultivar_site;Faoro, 2010, [10.17660/ActaHortic.2011.909.47];[10.17660/ActaHortic.2011.909.47];Pyrus communis ;Pear;Rosaceae;cv. 'Kousui', cv. 'Housui';F;South America;Brazil;Caçador;"-26.7762; -51.0125";YES;2006;flower;H;cultivar_site;40;;10;20;;10;;;;;;;2;;10;0;;10;;;;;;;;;;;;;50;;10;;;;;;;;;;;;;0.5;4.147274758;Y
1036;1036_Fao_2007_Pear_cv. 'Kousui', cv. 'Housui'_cultivar_site;Faoro, 2010, [10.17660/ActaHortic.2011.909.47];[10.17660/ActaHortic.2011.909.47];Pyrus communis ;Pear;Rosaceae;cv. 'Kousui', cv. 'Housui';F;South America;Brazil;Caçador;"-26.7762; -51.0125";YES;2007;flower;H;cultivar_site;80;;10;40;;10;;;;;;;1.6;;10;0;;10;;;;;;;;;;;;;70;;10;;;;;;;;;;;;;0.5;4.035765447;Y
1037;1037_Fao_2006_Pear_cv. 'Kousui', cv. 'Housui'_cultivar_site;Faoro, 2010, [10.17660/ActaHortic.2011.909.47];[10.17660/ActaHortic.2011.909.47];Pyrus communis ;Pear;Rosaceae;cv. 'Kousui', cv. 'Housui';F;South America;Brazil;São Joaquim;"-26.7762; -51.0125";YES;2006;flower;H;cultivar_site;60;;10;50;;10;;;;;;;2.8;;10;1;;10;;;;;;;;;;;;;0;;10;;;;;;;;;;;;;0.166666667;0.605970487;N
1038;1038_Fao_2007_Pear_cv. 'Kousui', cv. 'Housui'_cultivar_site;Faoro, 2010, [10.17660/ActaHortic.2011.909.47];[10.17660/ActaHortic.2011.909.47];Pyrus communis ;Pear;Rosaceae;cv. 'Kousui', cv. 'Housui';F;South America;Brazil;São Joaquim;"-26.7762; -51.0125";YES;2007;flower;H;cultivar_site;50;;10;40;;10;;;;;;;1;;10;0;;10;;;;;;;;;;;;;70;;10;;;;;;;;;;;;;0.2;3.565949165;Y
1039;1039_Fou_2015_Pear_cv. 'Conference'_time period;Fountain, 2019, [10.26786/1920-7603(2019)547];[10.26786/1920-7603(2019)547];Pyrus communis ;Pear;Rosaceae;cv. 'Conference';F;Europe;United Kingdom;Kent;"51.2787; 0.5217";YES;2015;branch;EH;time period;;;;;;;;;;;;;0.613;;20;0.658;;20;143.975;;20;123.659;;20;;;;;;;;;;;;;0.237;;20;122.422;;20;;;;0.141107831;0.04063595;N
1040;1040_Fou_2016_Pear_cv. 'Conference'_time period;Fountain, 2019, [10.26786/1920-7603(2019)547];[10.26786/1920-7603(2019)547];Pyrus communis ;Pear;Rosaceae;cv. 'Conference';F;Europe;United Kingdom;Kent;"51.2787; 0.5217";YES;2016;branch;EH;time period;;;;;;;;;;;;;1.098;;15;0.695;;15;;;;;;;;;;;;;;;;;;;0.024;;20;;;;;;;0.448081913;0.457333777;N
1041;1041_Lat_1995_Currant_cv. 'Rovada'_NA;Latet, 1998, [10.17660/ActaHortic.1999.505.18];[10.17660/ActaHortic.1999.505.18];Ribes rubrum ;Currant;Grossulariaceae;cv. 'Rovada';F;Europe;Belgium;NA;"50.5039; 4.4699";NO;1995;inflor.;BEH;NA;48.786;;30;38.972;;30;5.155;;;6.338;;;;;;;;;673.224;;;700;;;;;;;;;11.183;;30;3.777;;30;;;;626.309;;30;;;;0.201164268;-0.006999473;N
1042;1042_Mor_2007_Raspberry_cv. 'La Amelia'_NA;Morales, 2009, [Morales, C. L. (2009). Pollination requirement of raspberry in SW Argentina. Preliminary results. International Journal of Plant Reproductive Biology, 1, 195-198.];[Morales, C. L. (2009). Pollination requirement of raspberry in SW Argentina. Preliminary results. International Journal of Plant Reproductive Biology, 1, 195-198.];Rubus …
1043;1043_And_2008_Sesame seed_cv. 'CNPA G2'_NA;Andrade, 2014, [10.4025/actascianimsci.v36i1.21838];[10.4025/actascianimsci.v36i1.21838];Sesamum indicum ;Sesame seed;Pedaliaceae;cv. 'CNPA G2';S;South America;Brazil;Barbalha, Ceará;"-7.294219; -39.270569";YES;2008;flower;EH;NA;80.68;5.237726774;176;82.14;4.531918534;140;;;;;;;0.206;;142;0.203;;115;;;;;;;;;;;;;79.86;;144;;;;0.223;;115;;;;;;;0;-0.00…
1044;1044_Car_2012_Okra_var. shakthi_crop;Carr, 2015, [10.26786/1920-7603(2015)8];[10.26786/1920-7603(2015)8];Abelmoschus esculentus;Okra;Malvaceae;var. shakthi;F;Asia;India;Coimbatore;"10.9675; 76.9182";NO;2012;flower;EH;crop;38;3.069853417;40;55;3.146426545;40;;;;;;;;;;;;;;;;;;;;;;;;;35;;20;;;;;;;;;;;;;0;-0.369747026;N
1045;1045_Car_2011_Chilli_var. S7_crop;Carr, 2015, [10.26786/1920-7603(2015)8];[10.26786/1920-7603(2015)8];Capsicum annuum ;Chilli;Solanaceae;var. S7;F;Asia;India;Coimbatore;"10.9675; 76.9182";NO;2011;flower;EH;crop;86;1.298306589;14;86;1.298306589;14;;;;;;;;;;;;;;;;;;;;;;;;;;;;;;;;;;;;;;;;0;0;N
1046;1046_Car_2012_Chilli_var. sanm_crop;Carr, 2015, [10.26786/1920-7603(2015)8];[10.26786/1920-7603(2015)8];Capsicum annuum ;Chilli;Solanaceae;var. sanm;F;Asia;India;Coimbatore;"10.9675; 76.9182";NO;2012;flower;EH;crop;50;2.236067977;20;60;1.897366596;15;;;;;;;;;;;;;;;;;;;;;;;;;36;;28;;;;;;;;;;;;;0;-0.182321557;N
1047;1047_Car_2012_Bitter melon_var. neelam105_crop;Carr, 2015, [10.26786/1920-7603(2015)8];[10.26786/1920-7603(2015)8];Momordica charantia ;Bitter melon;Cucurbitaceae;var. neelam105;F;Asia;India;Coimbatore;"10.9675; 76.9182";NO;2012;flower;EH;crop;13;1.345213738;16;11;0.938669271;9;;;;;;;;;;;;;;;;;;;;;;;;;0;;11;;;;;;;;;;;;;0.153846154;0.167054085;N
1048;1048_Car_2012_Bitter melon_var. neelam105_crop;Carr, 2015, [10.26786/1920-7603(2015)8];[10.26786/1920-7603(2015)8];Momordica charantia ;Bitter melon;Cucurbitaceae;var. neelam105;F;Asia;India;Coimbatore;"10.9675; 76.9182";NO;2012;flower;EH;crop;0;0;7;8;0.93978721;12;;;;;;;;;;;;;;;;;;;;;;;;;0;;9;;;;;;;;;;;;;0;-2.197224577;Y
1049;1049_Car_2013_Bitter melon_var. neelam105_crop;Carr, 2015, [10.26786/1920-7603(2015)8];[10.26786/1920-7603(2015)8];Momordica charantia ;Bitter melon;Cucurbitaceae;var. neelam105;F;Asia;India;Coimbatore;"10.9675; 76.9182";NO;2013;flower;EH;crop;44;2.481934729;25;76;1.760908856;17;;;;;;;;;;;;;;;;;;;;;;;;;0;;20;;;;;;;;;;;;;0;-0.546543706;N
1050;1050_Car_2013_Bitter melon_var. neelam105_crop;Carr, 2015, [10.26786/1920-7603(2015)8];[10.26786/1920-7603(2015)8];Momordica charantia ;Bitter melon;Cucurbitaceae;var. neelam105;F;Asia;India;Coimbatore;"10.9675; 76.9182";NO;2013;flower;EH;crop;26;2.557655176;34;33;3.08339099;43;;;;;;;;;;;;;;;;;;;;;;;;;0;;51;;;;;;;;;;;;;0;-0.238411023;N
1051;1051_Car_2013_Bitter melon_var. raja_crop;Carr, 2015, [10.26786/1920-7603(2015)8];[10.26786/1920-7603(2015)8];Momordica charantia ;Bitter melon;Cucurbitaceae;var. raja;F;Asia;India;Coimbatore;"10.9675; 76.9182";NO;2013;flower;EH;crop;34;3.544911847;56;43;3.283961023;44;;;;;;;;;;;;;;;;;;;;;;;;;0;;54;;;;;;;;;;;;;0;-0.234839591;N
1052;1052_Car_2012_Tomato_var. lakshmi 5005_crop;Carr, 2015, [10.26786/1920-7603(2015)8];[10.26786/1920-7603(2015)8];Solanum lycopersicum ;Tomato;Solanaceae;var. lakshmi 5005;F;Asia;India;Coimbatore;"10.9675; 76.9182";NO;2012;flower;EH;crop;68;2.187967093;22;58;2.417933002;24;;;;;;;;;;;;;;;;;;;;;;;;;76;;34;;;;;;;;;;;;;0.147058824;0.159064695;N
1053;1053_Car_2012_Tomato_var. NS 25_crop;Carr, 2015, [10.26786/1920-7603(2015)8];[10.26786/1920-7603(2015)8];Solanum lycopersicum ;Tomato;Solanaceae;var. NS 25;F;Asia;India;Coimbatore;"10.9675; 76.9182";NO;2012;flower;EH;crop;67;2.303562458;24;27;2.263757938;26;;;;;;;;;;;;;;;;;;;;;;;;;32;;57;;;;;;;;;;;;;0.597014925;0.908855753;N
1054;1054_Car_2012_Eggplant_var. shiva_crop;Carr, 2015, [10.26786/1920-7603(2015)8];[10.26786/1920-7603(2015)8];Solanum melongena ;Eggplant;Solanaceae;var. shiva;F;Asia;India;Coimbatore;"10.9675; 76.9182";NO;2012;flower;EH;crop;30;2.197726098;23;39;2.715676711;31;;;;;;;;;;;;;;;;;;;;;;;;;9;;43;;;;;;;;;;;;;0;-0.262364264;N
1055;1055_Car_2012_Eggplant_var. aruki 25_crop;Carr, 2015, [10.26786/1920-7603(2015)8];[10.26786/1920-7603(2015)8];Solanum melongena ;Eggplant;Solanaceae;var. aruki 25;F;Asia;India;Coimbatore;"10.9675; 76.9182";NO;2012;flower;EH;crop;9;0.949157521;11;27;1.719447586;15;;;;;;;;;;;;;;;;;;;;;;;;;6;;17;;;;;;;;;;;;;0;-1.098612289;N
1056;1056_Car_2012_Eggplant_var. shiva_crop;Carr, 2015, [10.26786/1920-7603(2015)8];[10.26786/1920-7603(2015)8];Solanum melongena ;Eggplant;Solanaceae;var. shiva;F;Asia;India;Coimbatore;"10.9675; 76.9182";NO;2012;flower;EH;crop;20;1.549193338;15;33;2.154785372;21;;;;;;;;;;;;;;;;;;;;;;;;;7;;14;;;;;;;;;;;;;0;-0.500775288;N
1057;1057_Car_2013_Eggplant_var. shiva_crop;Carr, 2015, [10.26786/1920-7603(2015)8];[10.26786/1920-7603(2015)8];Solanum melongena ;Eggplant;Solanaceae;var. shiva;F;Asia;India;Coimbatore;"10.9675; 76.9182";NO;2013;flower;EH;crop;50;2.915475947;34;48;3.532704347;50;;;;;;;;;;;;;;;;;;;;;;;;;6;;17;;;;;;;;;;;;;0.04;0.040821995;N
1058;1058_Car_2013_Eggplant_var. kathri 25_crop;Carr, 2015, [10.26786/1920-7603(2015)8];[10.26786/1920-7603(2015)8];Solanum melongena ;Eggplant;Solanaceae;var. kathri 25;F;Asia;India;Coimbatore;"10.9675; 76.9182";NO;2013;flower;EH;crop;38;2.613885996;29;42;3.236479569;43;;;;;;;;;;;;;;;;;;;;;;;;;10;;51;;;;;;;;;;;;;0;-0.100083459;N
1059;1059_Car_2012_Snake gourd_var. Lakshmi 7_crop;Carr, 2015, [10.26786/1920-7603(2015)8];[10.26786/1920-7603(2015)8];Trichosanthes cucumerina ;Snake gourd;Cucurbitaceae;var. Lakshmi 7;F;Asia;India;Coimbatore;"10.9675; 76.9182";NO;2012;flower;EH;crop;30;2.38117618;27;41;2.782229322;32;;;;;;;;;;;;;;;;;;;;;;;;;11;;19;;;;;;;;;;;;;0;-0.312374685;N
1060;1060_Car_2012_Snake gourd_var. S25_crop;Carr, 2015, [10.26786/1920-7603(2015)8];[10.26786/1920-7603(2015)8];Trichosanthes cucumerina ;Snake gourd;Cucurbitaceae;var. S25;F;Asia;India;Coimbatore;"10.9675; 76.9182";NO;2012;flower;EH;crop;17;1.301230187;12;11;0.938669271;9;;;;;;;;;;;;;;;;;;;;;;;;;0;;10;;;;;;;;;;;;;0.352941176;0.435318071;N
1061;1061_Car_2013_Snake gourd_var. S25_crop;Carr, 2015, [10.26786/1920-7603(2015)8];[10.26786/1920-7603(2015)8];Trichosanthes cucumerina ;Snake gourd;Cucurbitaceae;var. S25;F;Asia;India;Coimbatore;"10.9675; 76.9182";NO;2013;flower;EH;crop;41;3.149269757;41;50;3.391164992;46;;;;;;;;;;;;;;;;;;;;;;;;;0;;32;;;;;;;;;;;;;0;-0.198450939;N
1062;1062_Car_2013_Snake gourd_var. bhuvan_crop;Carr, 2015, [10.26786/1920-7603(2015)8];[10.26786/1920-7603(2015)8];Trichosanthes cucumerina ;Snake gourd;Cucurbitaceae;var. bhuvan;F;Asia;India;Coimbatore;"10.9675; 76.9182";NO;2013;flower;EH;crop;23;2.661578479;40;36;3.559775274;55;;;;;;;;;;;;;;;;;;;;;;;;;3;;33;;;;;;;;;;;;;0;-0.448024723;N
1063;1063_Sid_1969_Eggplant_cv. 'Pusa Purple Long'_NA;Siddiqui, 1972, [Nuanjunkong, N., Tongurai, C., Tzen, J. T., Jiang, P. L., & Meesawat, U. (2021). Features of Jatropha curcas seed oil in relation to different pollination methods. Songklanakarin Journal of Science & Technology, 43(1).];[Nuanjunkong, N., Tongurai, C., Tzen, J. T., Jiang, P. L., & Meesawat, U. (2021). Features of Jatropha curca…
1064;1064_Sid_1969_Eggplant_cv. 'Green Long'_NA;Siddiqui, 1972, [Nuanjunkong, N., Tongurai, C., Tzen, J. T., Jiang, P. L., & Meesawat, U. (2021). Features of Jatropha curcas seed oil in relation to different pollination methods. Songklanakarin Journal of Science & Technology, 43(1).];[Nuanjunkong, N., Tongurai, C., Tzen, J. T., Jiang, P. L., & Meesawat, U. (2021). Features of Jatropha curcas seed…
1065;1065_Sid_1969_Eggplant_cv. 'Wyd Giant'_NA;Siddiqui, 1972, [Nuanjunkong, N., Tongurai, C., Tzen, J. T., Jiang, P. L., & Meesawat, U. (2021). Features of Jatropha curcas seed oil in relation to different pollination methods. Songklanakarin Journal of Science & Technology, 43(1).];[Nuanjunkong, N., Tongurai, C., Tzen, J. T., Jiang, P. L., & Meesawat, U. (2021). Features of Jatropha curcas seed …
1066;1066_Sid_1969_Eggplant_cv. 'Round Black'_NA;Siddiqui, 1972, [Nuanjunkong, N., Tongurai, C., Tzen, J. T., Jiang, P. L., & Meesawat, U. (2021). Features of Jatropha curcas seed oil in relation to different pollination methods. Songklanakarin Journal of Science & Technology, 43(1).];[Nuanjunkong, N., Tongurai, C., Tzen, J. T., Jiang, P. L., & Meesawat, U. (2021). Features of Jatropha curcas see…
1067;1067_Sid_1969_Eggplant_cv. 'Giant of Baras'_NA;Siddiqui, 1972, [Nuanjunkong, N., Tongurai, C., Tzen, J. T., Jiang, P. L., & Meesawat, U. (2021). Features of Jatropha curcas seed oil in relation to different pollination methods. Songklanakarin Journal of Science & Technology, 43(1).];[Nuanjunkong, N., Tongurai, C., Tzen, J. T., Jiang, P. L., & Meesawat, U. (2021). Features of Jatropha curcas …
1068;1068_Sid_1969_Eggplant_cv. 'Nurki Baigan'_NA;Siddiqui, 1972, [Nuanjunkong, N., Tongurai, C., Tzen, J. T., Jiang, P. L., & Meesawat, U. (2021). Features of Jatropha curcas seed oil in relation to different pollination methods. Songklanakarin Journal of Science & Technology, 43(1).];[Nuanjunkong, N., Tongurai, C., Tzen, J. T., Jiang, P. L., & Meesawat, U. (2021). Features of Jatropha curcas se…
1069;1069_Ryl_NA_Eggplant_cv. 'Black Oval'_cultivar;Rylski, 1984, [10.1016/0304-4238(84)90081-5];[10.1016/0304-4238(84)90081-5];Solanum melongena ;Eggplant;Solanaceae;cv. 'Black Oval';F;Asia;Israel;Beit Dagon;"32.0018; 34.8297";NO;NA;flower;H;cultivar;90;;;69;;;;;;;;;;;;;;;;;;;;;;;;;;;;;;;;;;;;;;;;;;0.233333333;0.265703166;N
1070;1070_Ryl_NA_Eggplant_cv. 'Pusa Purple Long'_cultivar;Rylski, 1984, [10.1016/0304-4238(84)90081-5];[10.1016/0304-4238(84)90081-5];Solanum melongena ;Eggplant;Solanaceae;cv. 'Pusa Purple Long';F;Asia;Israel;Beit Dagon;"32.0018; 34.8297";NO;NA;flower;H;cultivar;88;;;84;;;;;;;;;;;;;;;;;;;;;;;;;;;;;;;;;;;;;;;;;;0.045454545;0.046520016;N
1071;1071_Mur_1986_Pepino_cv. 'El Camino'_cultivar;Murray, 1992, [10.1016/0304-4238(92)90145-3];[10.1016/0304-4238(92)90145-3];Solanum muricatum;Pepino;Solanaceae;cv. 'El Camino';F;Oceania;New Zealand;Auckland;"-36.8485; 174.7633";NO;1986;flower;BH;cultivar;7.8;5.593161896;435;1.1;1.351914198;168;117.8;;34;26;;2;;;;;;;;;;;;;;;;;;;;;;;;;;;;;;;;;;0.858974359;1.734852644;N
1072;1072_Mur_1986_Pepino_cv. 'Suma'_cultivar;Murray, 1992, [10.1016/0304-4238(92)90145-3];[10.1016/0304-4238(92)90145-3];Solanum muricatum;Pepino;Solanaceae;cv. 'Suma';F;Oceania;New Zealand;Auckland;"-36.8485; 174.7633";NO;1986;flower;BH;cultivar;9.6;5.351515673;330;4.8;2.574086246;145;119.5;;32;54;;7;;;;;;;;;;;;;;;;;;;;;;;;;;;;;;;;;;0.5;0.743739753;N
1073;1073_Mur_1986_Pepino_cv. 'Comeraya'_cultivar;Murray, 1992, [10.1016/0304-4238(92)90145-3];[10.1016/0304-4238(92)90145-3];Solanum muricatum;Pepino;Solanaceae;cv. 'Comeraya';F;Oceania;New Zealand;Auckland;"-36.8485; 174.7633";NO;1986;flower;BH;cultivar;11.3;5.391381085;290;14.2;4.331598319;154;118.7;;33;52.7;;22;;;;;;;;;;;;;;;;;;;;;;;;;;;;;;;;;;0;0.291772304;N
1074;1074_Dia_2001_Tamarind_NA_NA;Diallo, 2008, [Diallo, B. O., Mckey, D., Chevallier, M., Joly, H. I., & Hossaert-Mckey, M. (2008). Breeding system and pollination biology of the semidomesticated fruit tree, Tamarindus indica L.(Leguminosae: Caesalpinioideae): Implications for fruit production, selective breeding, and conservation of genetic resources. African Journal of Biotechnology, 7(22).];[…
1075;1075_For_2013_Cocoa_clone 'PBC123'_cultivar_time period;Forbes, 2019, [10.21273/HORTSCI12852-18];[10.21273/HORTSCI12852-18];Theobroma cacao ;Cocoa;Malvaceae;clone 'PBC123';S;Asia;Indonesia;Tarengge Village;"-2.5619; 120.8212";YES;2013;flower;H;cultivar_time period;7.2;20.11228639;6054;0.8;14.75332749;27427;;;;;;;;;;;;;;;;;;;;;;;;;;;;;;;;;;;;;;;;0.888888889;2.197224577;N
1076;1076_For_2013_Cocoa_clone 'MCC02'_cultivar_time period;Forbes, 2019, [10.21273/HORTSCI12852-18];[10.21273/HORTSCI12852-18];Theobroma cacao ;Cocoa;Malvaceae;clone 'MCC02';S;Asia;Indonesia;Tarengge Village;"-2.5619; 120.8212";YES;2013;flower;H;cultivar_time period;5.4;21.02450599;8653;1.6;15.70795875;15672;;;;;;;;;;;;;;;;;;;;;;;;;;;;;;;;;;;;;;;;0.703703704;1.216395324;N
1077;1077_For_2014_Cocoa_clone 'M01'_cultivar_time period;Forbes, 2019, [10.21273/HORTSCI12852-18];[10.21273/HORTSCI12852-18];Theobroma cacao ;Cocoa;Malvaceae;clone 'M01';S;Asia;Indonesia;Tarengge Village;"-2.5619; 120.8212";YES;2014;flower;H;cultivar_time period;14.2;22.73921687;4244;1.9;9.222242515;4563;;;;;;;;;;;;;;;;;;;;;;;;;;;;;;;;;;;;;;;;0.866197183;2.011388078;N
1078;1078_For_2014_Cocoa_clone 'PBC123'_cultivar_time period;Forbes, 2019, [10.21273/HORTSCI12852-18];[10.21273/HORTSCI12852-18];Theobroma cacao ;Cocoa;Malvaceae;clone 'PBC123';S;Asia;Indonesia;Tarengge Village;"-2.5619; 120.8212";YES;2014;flower;H;cultivar_time period;24.2;22.53739745;2769;3.8;10.22318952;2859;;;;;;;;;;;;;;;;;;;;;;;;;;;;;;;;;;;;;;;;0.842975207;1.851351566;N
1079;1079_For_2014_Cocoa_clone 'MCC02'_cultivar_time period;Forbes, 2019, [10.21273/HORTSCI12852-18];[10.21273/HORTSCI12852-18];Theobroma cacao ;Cocoa;Malvaceae;clone 'MCC02';S;Asia;Indonesia;Tarengge Village;"-2.5619; 120.8212";YES;2014;flower;H;cultivar_time period;11.5;25.05693467;6169;2.6;8.193529398;2651;;;;;;;;;;;;;;;;;;;;;;;;;;;;;;;;;;;;;;;;0.773913043;1.48683559;N
[truncated: 90 more rows]
